# Supplementary material for: The I gene defines a dynamic NLR cluster conferring broad potyvirus resistance in common bean
Source: Nat Commun. 2026 May 30;17:7042. doi: 10.1038/s41467-026-73550-x (PMC13392006; doi:10.1038/s41467-026-73550-x)
Supplement: Supplementary file 4 — Supplementary Data 1 [file 41467_2026_73550_MOESM4_ESM.xlsx]

## Sheet: Supplementary Data 1
Gaps in BAT93 HiFi assembly
Chromosome	Beginning	End	Gap size	Gap_id
chr1	7840158	7841158	1000	Gap1
chr1	9092907	9093907	1000	Gap2
chr1	10285000	10286000	1000	Gap3
chr1	12615549	12616549	1000	Gap4
chr1	43971242	43972242	1000	Gap5
chr2	14459459	14460459	1000	Gap6
chr2	15050514	15051514	1000	Gap7
chr2	23055173	23056173	1000	Gap8
chr2	34748845	34749845	1000	Gap9
chr2	38450575	38451575	1000	Gap10
chr2	39966977	39967977	1000	Gap11
chr2	51253641	51254641	1000	Gap12
chr3	1083210	1084210	1000	Gap13
chr3	13152221	13153221	1000	Gap14
chr3	19562135	19563135	1000	Gap15
chr3	20454741	20455741	1000	Gap16
chr3	28212604	28213604	1000	Gap17
chr3	38416837	38417837	1000	Gap18
chr3	50960622	50961122	500	Gap19
chr3	51554592	51555092	500	Gap20
chr4	1185722	1186722	1000	Gap21
chr4	2153722	2154222	500	Gap22
chr4	2199222	2199722	500	Gap23
chr4	2402722	2403222	500	Gap24
chr4	2454222	2454722	500	Gap25
chr4	2506722	2507222	500	Gap26
chr4	13622579	13623579	1000	Gap27
chr4	18371222	18372222	1000	Gap28
chr4	18972879	18973879	1000	Gap29
chr4	27852463	27853463	1000	Gap30
chr4	28991783	28992783	1000	Gap31
chr4	36834799	36835799	1000	Gap32
chr4	47522072	47522572	500	Gap33
chr4	48006473	48006973	500	Gap34
chr4	48563973	48564473	500	Gap35
chr5	3566450	3567450	1000	Gap36
chr5	5126691	5127691	1000	Gap37
chr5	15084543	15085543	1000	Gap38
chr5	24993121	24994121	1000	Gap39
chr5	37506221	37507221	1000	Gap40
chr6	411201	412201	1000	Gap41
chr6	729328	730328	1000	Gap42
chr6	808070	809070	1000	Gap43
chr6	2251056	2252056	1000	Gap44
chr6	13269503	13270503	1000	Gap45
chr6	19282292	19283292	1000	Gap46
chr7	4643338	4644338	1000	Gap47
chr7	16217888	16218888	1000	Gap48
chr7	18090353	18091353	1000	Gap49
chr7	33005726	33006726	1000	Gap50
chr7	50411476	50412476	1000	Gap51
chr7	59211746	59212246	500	Gap52
chr8	4004227	4004727	500	Gap53
chr8	12491359	12491859	500	Gap54
chr8	14485833	14486333	500	Gap55
chr8	27522556	27523556	1000	Gap56
chr8	35132808	35133808	1000	Gap57
chr9	336707	337707	1000	Gap58
chr9	381910	382910	1000	Gap59
chr9	501593	502593	1000	Gap60
chr9	534651	535651	1000	Gap61
chr9	571704	572704	1000	Gap62
chr9	609922	610922	1000	Gap63
chr9	1046948	1047948	1000	Gap64
chr9	3431255	3432255	1000	Gap65
chr9	6196006	6197006	1000	Gap66
chr9	20177483	20177983	500	Gap67
chr9	20740983	20741483	500	Gap68
chr9	20937483	20937983	500	Gap69
chr9	21136983	21137483	500	Gap70
chr9	21198483	21198983	500	Gap71
chr9	21253983	21254483	500	Gap72
chr9	21348483	21348983	500	Gap73
chr9	21387983	21388483	500	Gap74
chr9	21488483	21489483	1000	Gap75
chr9	25774948	25775448	500	Gap76
chr9	32257944	32258444	500	Gap77
chr9	35118643	35119643	1000	Gap78
chr10	16001215	16002215	1000	Gap79
chr10	25727207	25728207	1000	Gap80
chr10	35262412	35263412	1000	Gap81
chr11	10659222	10660222	1000	Gap82
chr11	13144502	13145502	1000	Gap83
chr11	16541000	16542000	1000	Gap84
chr11	21138576	21139576	1000	Gap85
chr11	31038614	31039614	1000	Gap86
chr11	49495407	49496407	1000	Gap87
chr11	54904000	54904500	500	Gap88
chr11	54994500	54995000	500	Gap89
chr11	55250000	55250500	500	Gap90
chr11	55503500	55504500	1000	Gap91
Cen_Sca21_Chr3_Nazca	505130	506130	1000	Gap92
HiC_scaffold_16	32827	33827	1000	Gap93
HiC_scaffold_16	743957	744957	1000	Gap94
HiC_scaffold_20	380718	381718	1000	Gap95
HiC_scaffold_26	24184	25184	1000	Gap96
HiC_scaffold_36	98089	99089	1000	Gap97
HiC_scaffold_40	166721	167721	1000	Gap98
HiC_scaffold_41	45126	46126	1000	Gap99
HiC_scaffold_49	101751	102751	1000	Gap100
HiC_scaffold_78	45876	46876	1000	Gap101
HiC_scaffold_81	46612	47612	1000	Gap102
HiC_scaffold_82	6009	7009	1000	Gap103
HiC_scaffold_84	78100	79100	1000	Gap104
HiC_scaffold_87	40364	41364	1000	Gap105
HiC_scaffold_123	38099	39099	1000	Gap106
HiC_scaffold_133	10738	11738	1000	Gap107
HiC_scaffold_203	26391	27391	1000	Gap108
HiC_scaffold_1418	16464	17464	1000	Gap109
Left_Sca15_Chr6	255869	256869	1000	Gap110
Left_Sca15_Chr6	302206	303206	1000	Gap111
Left_Sca15_Chr6	375225	376225	1000	Gap112
Left_Sca15_Chr6	902580	903580	1000	Gap113
