# Supplementary material for: The I gene defines a dynamic NLR cluster conferring broad potyvirus resistance in common bean
Source: Nat Commun. 2026 May 30;17:7042. doi: 10.1038/s41467-026-73550-x (PMC13392006; doi:10.1038/s41467-026-73550-x)
Supplement: Supplementary file 5 — Supplementary Data 2 [file 41467_2026_73550_MOESM5_ESM.xlsx]

## Sheet: Supplementary Data 2
Gaps in JaloEEP558 HiFi assembly
Chr	Beginning	End	Gap size	Gap_id
chr_1	170000	170500	500	Gap1
chr_1	9926702	9927702	1000	Gap2
chr_1	13441500	13442500	1000	Gap3
chr_1	20466080	20467080	1000	Gap4
chr_1	38179686	38180686	1000	Gap5
chr_1	42371825	42372825	1000	Gap6
chr_1	51381055	51382055	1000	Gap7
chr_2	104142	105142	1000	Gap8
chr_2	108660	109660	1000	Gap9
chr_2	117657	118657	1000	Gap10
chr_2	122660	123160	500	Gap11
chr_2	7060160	7061160	1000	Gap12
chr_2	8109488	8110488	1000	Gap13
chr_2	10100136	10101136	1000	Gap14
chr_2	13319539	13320539	1000	Gap15
chr_2	29684630	29685630	1000	Gap16
chr_3	17354537	17355537	1000	Gap17
chr_3	22979291	22980291	1000	Gap18
chr_3	25086320	25087320	1000	Gap19
chr_3	30826436	30827436	1000	Gap20
chr_3	36504486	36505486	1000	Gap21
chr_3	52531130	52532130	1000	Gap22
chr_4	16338624	16339624	1000	Gap23
chr_4	33038976	33039976	1000	Gap24
chr_4	47237000	47237500	500	Gap25
chr_4	47297695	47298695	1000	Gap26
chr_4	47348156	47348656	500	Gap27
chr_5	80014	81014	1000	Gap28
chr_5	208104	209104	1000	Gap29
chr_5	9899902	9900902	1000	Gap30
chr_5	23765104	23766104	1000	Gap31
chr_5	30839823	30840823	1000	Gap32
chr_5	42956000	42956500	500	Gap33
chr_5	43007604	43008604	1000	Gap34
chr_6	9954396	9955396	1000	Gap35
chr_6	25943189	25944189	1000	Gap36
chr_6	34322426	34323426	1000	Gap37
chr_7	12335098	12336098	1000	Gap38
chr_7	16097624	16098624	1000	Gap39
chr_7	16449055	16450055	1000	Gap40
chr_7	18687624	18688624	1000	Gap41
chr_7	28233068	28234068	1000	Gap42
chr_7	55338452	55339452	1000	Gap43
chr_7	60612624	60613124	500	Gap44
chr_8	108350	108850	500	Gap45
chr_8	13851200	13852200	1000	Gap46
chr_8	23688364	23689364	1000	Gap47
chr_8	26812850	26813850	1000	Gap48
chr_8	49184570	49185570	1000	Gap49
chr_8	58493012	58494012	1000	Gap50
chr_9	90850	91350	500	Gap51
chr_9	3388425	3389425	1000	Gap52
chr_9	4127904	4128904	1000	Gap53
chr_9	4522298	4523298	1000	Gap54
chr_9	17216692	17217692	1000	Gap55
chr_9	18221549	18222549	1000	Gap56
chr_9	19164059	19165059	1000	Gap57
chr_9	32737195	32738195	1000	Gap58
chr_10	1051308	1052308	1000	Gap59
chr_10	13670211	13671211	1000	Gap60
chr_10	15672242	15673242	1000	Gap61
chr_10	19569453	19570453	1000	Gap62
chr_10	43927896	43928396	500	Gap63
chr_11	2448612	2448822	210	Gap64
chr_11	47764360	47765360	1000	Gap65
chr_11	48024108	48025108	1000	Gap66
chr_11	48070170	48071170	1000	Gap67
chr_11	54728162	54728662	500	Gap68
HiC_scaffold_18	53498	54498	1000	Gap69
HiC_scaffold_20	38359	39359	1000	Gap70
HiC_scaffold_20	76593	77593	1000	Gap71
HiC_scaffold_23	63034	64034	1000	Gap72
HiC_scaffold_31	64420	65420	1000	Gap73
HiC_scaffold_32	154762	155762	1000	Gap74
HiC_scaffold_38	142142	143142	1000	Gap75
HiC_scaffold_40	131533	132533	1000	Gap76
HiC_scaffold_45	47383	48383	1000	Gap77
HiC_scaffold_46	73494	74494	1000	Gap78
HiC_scaffold_50	106310	107310	1000	Gap79
HiC_scaffold_59	34749	35749	1000	Gap80
HiC_scaffold_59	113722	114722	1000	Gap81
HiC_scaffold_65	105990	106990	1000	Gap82
HiC_scaffold_66	48562	49562	1000	Gap83
HiC_scaffold_66	78140	79140	1000	Gap84
HiC_scaffold_68	43740	44740	1000	Gap85
HiC_scaffold_69	45388	46388	1000	Gap86
HiC_scaffold_69	91898	92898	1000	Gap87
HiC_scaffold_70	66594	67594	1000	Gap88
HiC_scaffold_70	121403	122403	1000	Gap89
HiC_scaffold_73	39571	40571	1000	Gap90
HiC_scaffold_73	68087	69087	1000	Gap91
HiC_scaffold_74	36547	37547	1000	Gap92
HiC_scaffold_75	89483	90483	1000	Gap93
HiC_scaffold_78	60653	61653	1000	Gap94
HiC_scaffold_92	41522	42522	1000	Gap95
HiC_scaffold_100	80423	81423	1000	Gap96
HiC_scaffold_101	43347	44347	1000	Gap97
HiC_scaffold_102	33917	34917	1000	Gap98
HiC_scaffold_105	74547	75547	1000	Gap99
HiC_scaffold_114	11618	12618	1000	Gap100
HiC_scaffold_114	53080	54080	1000	Gap101
HiC_scaffold_116	40343	41343	1000	Gap102
HiC_scaffold_140	0	500	500	Gap103
HiC_scaffold_148	1667	2667	1000	Gap104
HiC_scaffold_223	58571	59571	1000	Gap105
HiC_scaffold_387	44536	45536	1000	Gap106
HiC_scaffold_1038	4295	5295	1000	Gap107
