# Supplementary material for: The I gene defines a dynamic NLR cluster conferring broad potyvirus resistance in common bean
Source: Nat Commun. 2026 May 30;17:7042. doi: 10.1038/s41467-026-73550-x (PMC13392006; doi:10.1038/s41467-026-73550-x)
Supplement: Supplementary file 6 — Supplementary Data 3 [file 41467_2026_73550_MOESM6_ESM.xlsx]

## Sheet: Supplementary Data 3
Supplementary Data 3. Retand elements used to complete the Phaseolus vulgaris TE database provided by Gao et al. (2014).
>Retand_geneI
ATATCTGTACCAGTAGGCACCGGACGAACCCACCCGGCCGACCGACCGAATGCACAATAAATGTAACGGCATTTATGTGACACGCTTAGGTGGTTAAGATACACCTCCGAAGAATAAGGAATATGCGCATAGAGAAGATATATTCCCCGAGTATTCCGGAGCACGACTGACAAGATATATCCATAACCACCCTGAGCCCAAGGGATAGAAAGCCCATTAGGCAATCCTATAAATACTGTGCTCAAGCCAGAGAAAGGTACGTTTTCATTCACTGACGAAACTACGCTTAGAATCTCATACTTACTTGAGCGTCGGAGTGCCTTCGTAGGTACCCTCCCCCGCCCGACCGAAGGAGACACCAAGAAGGAACGACCGACCGAAGGAGAAGAAGATCAACAC…
>chr4_4516753-4513608_BAT93
TGTACCAGTAGGCACCGGACGAACCCACCCGGCCGACCGACCGAATGCACAATAAATGTAACGGCATTTATGTGACACGCTTAGGTGGTTAAGATACACCTCCGAAGAATAAGGAATATGCGCATAGAGAAGATATATTCCCCGGGTATTCCGGAGCACGACTGACAAGATATATCCATAACCACCCTGAGCCCAAGGGATAGAAAGCCCATTAGGCAATCCTATAAATACTGTGCTCAAGCCAGAGAAAGGTACGTTTTCATTCACTGACGAAACTACGCTTAGAATCTCATACTTACTTGAGCGTCGGAGTGCCTTCGCAGGTACCCTCCCCCGCCCGACCGAAGGAGACACCAAGAAGGAACGACCGACCGAAGGAGAAGAAGATCAACACGTCAG…
>chr6_13628122-13635565__BAT93
CGAACGCACGTTCCGACCGGCCGTATACACAATAAATGTAAGGGCATTTATGTGACAAGCTAAGGTGGTTAAGATACACCTCCGAAGAATAAGGAATATGCGTTTAGAGAAGATATGTTCCCCGGGTATTCCGGAGCACGACTGACAAGACATATCCATAACCACCCTGAGCCCAAGGGATAGAAAGCCCATTAGGCAATCCTATAAATACTGTGCTCAAGCCAGAGAAAGGTACGTTTTCATTCACTTACGAAACTGCGCTTAGAATCTCATACTTACTTGAGCGTCGGAGTGCCTTCGCAGGTACCCTCCCCCGCCCGACCGAAGTGGATAGCACGAAGGGACGACCGACCAAAGGAGACAGCAAGAAAGGACAATCGACCAGAGGAGAAGAAGATC…
>chr8_53873432-53878491-_BAT93
ACCTCCGAAGAATAAGGAATATGCGTTTAGAGAAGATATGTTCCCCGGGTATTCCGGAGCACGACTGACAAGACATATCCATAACCACCCTGAGCCCAAGGGATAGAAAGCCCATTAGGCAATCCTATAAATACTGTGCTCAAGCCAGAGAAAGGTACGTTTTCATTCACTTACGAAACTGCGCTTAGAATCTCATACTTACTTGAGCGTCGGAGTGCCTTCGCAGGTACCCTCCCCCGCCCGACCGAAGTGGATAGCACGAAGGGACGACCGACCAAAGGAGACAGCAAGAAAGGACAATCGACCAGAGGAGAAGAAGATCAACACGTCAGCAATTACACCACGTCAACCGACCGTGCATGGGCCCCATCTCTCCACTCAGGTACAATTGGCGCCCAC…
