# Supplementary material for: The I gene defines a dynamic NLR cluster conferring broad potyvirus resistance in common bean
Source: Nat Commun. 2026 May 30;17:7042. doi: 10.1038/s41467-026-73550-x (PMC13392006; doi:10.1038/s41467-026-73550-x)
Supplement: Supplementary file 7 — Supplementary Data 4 [file 41467_2026_73550_MOESM7_ESM.xlsx]

## Sheet: Supplementary Data 4
Assesment of centromere completeness
Identification of centromeric repeats was performed using BLASTn, followed by manual inspection of the centromeric regions with the highest density of centromeric repeats (CentPv1 and CentPv2)
		Centromeric region
BAT93 Hi-Fi	Chromosome size	Beginning	End	Nb of centromeric repeats	Gap
chr1	53642268	12499934	13247880	506	Yes
chr2	52301832	6153157	9778036	1855	NO
chr3	55730218	17446302	20752981	5201	Yes
chr4	53144917	17693075	18528512	1120	Yes
chr5	47014717	23906613	25255724	3311	Yes
chr6	38092332	2130484	2611145	120	Yes
chr7	60595500	16134668	20023843	5212	Yes
chr8	63899556	26996660	28098352	1208	Yes
chr9	42789190	3214492	3758730	1922	Yes
chr10	46429401	33064783	33956238	2585	NO
chr11	55786870	16319381	16562068	887	Yes
		Centromeric region
JALOEEP558	Chromosome size	Beginning	End	Nb of centromeric repeats	Gap
chr1	53828150	12665448	14985355	779	Yes
chr2	49839160	5544135	8795145	583	Yes
chr3	52652026	14964583	21036278	2262	Yes
chr4	47413690	15657288	16513329	437	Yes
chr5	43125474	22806017	23810686	1207	Yes
chr6	34351000	82017	134535	55	Yes
chr7	60694474	17462476	28314661	7085	Yes
chr8	62593000	25409040	27414057	2304	Yes
chr9	38694000	1637397	2055481	1898	NO
chr10	44066396	31375002	31786859	1096	NO
chr11	55150822	18281365	19049113	3868	NO
