# Supplementary material for: The I gene defines a dynamic NLR cluster conferring broad potyvirus resistance in common bean
Source: Nat Commun. 2026 May 30;17:7042. doi: 10.1038/s41467-026-73550-x (PMC13392006; doi:10.1038/s41467-026-73550-x)
Supplement: Supplementary file 9 — Source Data [file 41467_2026_73550_MOESM9_ESM.xlsx]

## Sheet: Figure 1b
BAT93-HiFi (Bins)			% Coverage (Fraction of bin sequence covered by the feature)							JaloEEP558-HiFi (Bins)			% Coverage (Fraction of bin sequence covered by the feature)
Chromosome	Bin Start	Bin End	Genes	Class I TEs	Class II TEs	Leaf	Stem	Root		Chr	Start	End	Genes	Class I TEs	Class II TEs	Leaf	Stem	Root
chr1	0	100000	0	0	0	114	135	112		chr_1	0	100000	0	0.01968	0.01968	1	1	1
chr1	100000	200000	0.13714	0	0	898	975	925		chr_1	100000	200000	0	0	0	1	1	1
chr1	200000	300000	0.59994	0.01682	0.01682	857	932	859		chr_1	200000	300000	0	0	0	17	22	17
chr1	300000	400000	0.54996	0	0	540	525	534		chr_1	300000	400000	0	0	0	124	77	106
chr1	400000	500000	0.39186	0.00994	0.00994	721	817	739		chr_1	400000	500000	0	0	0	782	771	889
chr1	500000	600000	0.63492	0	0	629	664	646		chr_1	500000	600000	0	0.15562	0	897	831	902
chr1	600000	700000	0.45608	0.01476	0.01476	529	641	570		chr_1	600000	700000	0.1532	0	0.0477	440	473	528
chr1	700000	800000	0.34842	0.0165	0.0165	447	475	441		chr_1	700000	800000	0	0	0	655	593	607
chr1	800000	900000	0.38232	0.0095	0.0095	507	550	561		chr_1	800000	900000	0.54846	0.00268	0.02988	515	486	557
chr1	900000	1000000	0.54292	0.0028	0.0028	738	779	682		chr_1	900000	1000000	0.59102	0.00524	0.01444	623	573	637
chr1	1000000	1100000	0.35672	0.00392	0.00392	660	698	561		chr_1	1000000	1100000	0.48052	0.01068	0.01216	367	390	392
chr1	1100000	1200000	0.463	0.01386	0.01386	718	852	846		chr_1	1100000	1200000	0.65984	0.00202	0.04266	592	537	582
chr1	1200000	1300000	0.60596	0.02382	0.02382	719	814	766		chr_1	1200000	1300000	0.48294	0.0078	0.04712	449	411	501
chr1	1300000	1400000	0.11606	0.02878	0.02878	661	739	772		chr_1	1300000	1400000	0.35474	0.01822	0.06712	763	657	760
chr1	1400000	1500000	0.27748	0.04726	0.04726	626	771	696		chr_1	1400000	1500000	0.3038	0.17188	0.07506	435	518	615
chr1	1500000	1600000	0.20782	0.05364	0.05364	603	584	485		chr_1	1500000	1600000	0.43848	0.00284	0.02776	770	711	762
chr1	1600000	1700000	0.43488	0.01432	0.01432	651	767	695		chr_1	1600000	1700000	0.49414	0.00392	0.03954	754	732	798
chr1	1700000	1800000	0.17586	0	0	607	806	783		chr_1	1700000	1800000	0.29078	0.01434	0.02318	424	500	497
chr1	1800000	1900000	0.40218	0.02042	0.02042	403	520	497		chr_1	1800000	1900000	0.54484	0.01138	0.05138	722	599	620
chr1	1900000	2000000	0.48644	0.01868	0.01868	555	703	715		chr_1	1900000	2000000	0.32988	0.03408	0.10226	707	633	691
chr1	2000000	2100000	0.52804	0.02426	0.02426	403	461	396		chr_1	2000000	2100000	0.14562	0.00926	0.06872	535	602	594
chr1	2100000	2200000	0.49186	0.03802	0.03802	524	594	544		chr_1	2100000	2200000	0.2472	0.0943	0.0803	572	551	569
chr1	2200000	2300000	0.35224	0.00782	0.00782	406	483	461		chr_1	2200000	2300000	0.53642	0.00482	0.02452	372	236	268
chr1	2300000	2400000	0.54796	0.01444	0.01444	469	539	514		chr_1	2300000	2400000	0.18926	0.02086	0.03884	502	503	591
chr1	2400000	2500000	0.37508	0.0162	0.0162	395	481	411		chr_1	2400000	2500000	0.19264	0.01918	0.0489	474	572	590
chr1	2500000	2600000	0.49436	0.00676	0.00676	572	697	679		chr_1	2500000	2600000	0.48308	0.01584	0.02606	533	539	570
chr1	2600000	2700000	0.54584	0.01634	0.01634	405	507	439		chr_1	2600000	2700000	0.644	0.0833	0.02846	204	237	214
chr1	2700000	2800000	0.38038	0.00654	0.00654	632	797	683		chr_1	2700000	2800000	0.40812	0.10452	0.05462	547	571	575
chr1	2800000	2900000	0.39888	0.0184	0.0184	259	350	305		chr_1	2800000	2900000	0.53038	0.0163	0.06638	356	370	382
chr1	2900000	3000000	0.5971	0.02276	0.02276	626	627	634		chr_1	2900000	3000000	0.43096	0.015	0.0892	505	461	519
chr1	3000000	3100000	0.44482	0.00736	0.00736	60	236	190		chr_1	3000000	3100000	0.49958	0.0218	0.0423	471	444	487
chr1	3100000	3200000	0.37222	0.0046	0.0046	703	806	749		chr_1	3100000	3200000	0.44634	0.00348	0.02282	620	545	602
chr1	3200000	3300000	0.48212	0.00524	0.00524	356	455	415		chr_1	3200000	3300000	0.52344	0.00498	0.02816	152	230	266
chr1	3300000	3400000	0.3889	0.0073	0.0073	878	1048	907		chr_1	3300000	3400000	0.53856	0.01446	0.05158	519	548	563
chr1	3400000	3500000	0.51142	0.00318	0.00318	662	720	683		chr_1	3400000	3500000	0.41126	0.00942	0.05082	199	258	316
chr1	3500000	3600000	0.4778	0.0033	0.0033	295	425	400		chr_1	3500000	3600000	0.4409	0.02	0.04054	720	611	632
chr1	3600000	3700000	0.50064	0.01132	0.01132	619	788	689		chr_1	3600000	3700000	0.68814	0.00604	0.0355	350	299	360
chr1	3700000	3800000	0.20946	0.015	0.015	592	604	440		chr_1	3700000	3800000	0.35182	0.01582	0.09618	824	686	733
chr1	3800000	3900000	0.30702	0.00854	0.00854	231	274	245		chr_1	3800000	3900000	0.3887	0.0051	0.03176	683	647	712
chr1	3900000	4000000	0.62806	0.01834	0.01834	312	541	430		chr_1	3900000	4000000	0.4666	0.01552	0.07504	377	407	457
chr1	4000000	4100000	0.2858	0.0094	0.0094	492	633	574		chr_1	4000000	4100000	0.41416	0.005	0.10708	813	725	698
chr1	4100000	4200000	0.23252	0.0079	0.0079	394	636	407		chr_1	4100000	4200000	0.4152	0.00214	0.03876	466	396	407
chr1	4200000	4300000	0.33272	0.01978	0.01978	434	510	494		chr_1	4200000	4300000	0.52508	0.0169	0.07896	170	107	161
chr1	4300000	4400000	0.29036	0.0565	0.0565	369	343	270		chr_1	4300000	4400000	0.23072	0.00724	0.07088	333	333	383
chr1	4400000	4500000	0.42638	0.06476	0.06476	475	478	545		chr_1	4400000	4500000	0.11516	0.01078	0.03636	621	589	655
chr1	4500000	4600000	0.13662	0.01424	0.01424	124	63	86		chr_1	4500000	4600000	0.30506	0.0341	0.08508	448	426	453
chr1	4600000	4700000	0.24108	0.01698	0.01698	566	588	534		chr_1	4600000	4700000	0.6631	0.01636	0.0248	378	297	334
chr1	4700000	4800000	0.34014	0.03624	0.03624	441	440	515		chr_1	4700000	4800000	0.22274	0.00614	0.05586	215	289	347
chr1	4800000	4900000	0.3666	0.0156	0.0156	33	65	154		chr_1	4800000	4900000	0.32172	0.01508	0.05058	328	292	318
chr1	4900000	5000000	0.3232	0.0024	0.0024	151	203	201		chr_1	4900000	5000000	0.34552	0.02552	0.08396	306	288	336
chr1	5000000	5100000	0.15186	0.00734	0.00734	701	796	696		chr_1	5000000	5100000	0.3762	0.01586	0.03066	564	521	560
chr1	5100000	5200000	0.5648	0.01722	0.01722	185	337	46		chr_1	5100000	5200000	0.34184	0.04414	0.0394	50	129	160
chr1	5200000	5300000	0.38568	0.02542	0.02542	114	205	72		chr_1	5200000	5300000	0.13716	0.02024	0.05918	208	286	290
chr1	5300000	5400000	0.34432	0.00518	0.00518	47	267	132		chr_1	5300000	5400000	0.11258	0.28634	0.0323	345	319	399
chr1	5400000	5500000	0.58744	0.00646	0.00646	420	530	539		chr_1	5400000	5500000	0.27706	0.01586	0.05946	615	459	429
chr1	5500000	5600000	0.62126	0.0417	0.1227	238	298	268		chr_1	5500000	5600000	0.48186	0.02588	0.06616	238	247	268
chr1	5600000	5700000	0.20564	0.01908	0.01908	541	613	520		chr_1	5600000	5700000	0.23676	0.0489	0.0458	175	296	253
chr1	5700000	5800000	0.15064	0.01282	0.01282	372	517	354		chr_1	5700000	5800000	0.29196	0.006	0.04204	518	480	481
chr1	5800000	5900000	0.27056	0.01834	0.01834	342	542	473		chr_1	5800000	5900000	0.38134	0.02282	0.0312	242	183	232
chr1	5900000	6000000	0.59372	0.00768	0.00768	609	765	603		chr_1	5900000	6000000	0.43208	0.00828	0.03984	478	502	495
chr1	6000000	6100000	0.0522	0.00774	0.00774	587	588	509		chr_1	6000000	6100000	0.47652	0.0154	0.06796	678	383	362
chr1	6100000	6200000	0.15082	0.0317	0.0317	308	419	382		chr_1	6100000	6200000	0.26898	0.00288	0.0514	430	345	395
chr1	6200000	6300000	0.63164	0.03126	0.03126	137	164	100		chr_1	6200000	6300000	0.65488	0.00686	0.02902	616	479	530
chr1	6300000	6400000	0.43258	0.00552	0.00552	508	562	495		chr_1	6300000	6400000	0.28426	0.0407	0.0323	638	414	450
chr1	6400000	6500000	0.2538	0.00814	0.01416	446	826	498		chr_1	6400000	6500000	0.14752	0.01308	0.07198	243	415	443
chr1	6500000	6600000	0.3446	0.0119	0.15914	501	624	610		chr_1	6500000	6600000	0.15738	0.01988	0.04932	247	149	145
chr1	6600000	6700000	0.6245	0.02196	0.02196	582	664	560		chr_1	6600000	6700000	0.38134	0.01248	0.03062	427	432	450
chr1	6700000	6800000	0.59884	0.0115	0.0115	391	416	407		chr_1	6700000	6800000	0.41814	0.00726	0.05158	593	483	424
chr1	6800000	6900000	0.36542	0.01456	0.01456	311	349	355		chr_1	6800000	6900000	0.16424	0.00962	0.14438	563	598	585
chr1	6900000	7000000	0.54152	0.00664	0.00664	377	380	321		chr_1	6900000	7000000	0.1873	0.06312	0.0465	543	485	543
chr1	7000000	7100000	0.17592	0.00438	0.00438	256	320	284		chr_1	7000000	7100000	0.56832	0.00162	0.05684	211	214	231
chr1	7100000	7200000	0.32378	0.09018	0.09018	337	358	323		chr_1	7100000	7200000	0.43144	0.00278	0.04642	293	351	368
chr1	7200000	7300000	0.40082	0	0	315	464	362		chr_1	7200000	7300000	0.1418	0.1532	0.10296	392	314	373
chr1	7300000	7400000	0.74528	0.06136	0.06136	502	633	534		chr_1	7300000	7400000	0.42246	0.03942	0.04408	368	272	268
chr1	7400000	7500000	0.51296	0.02822	0.02822	290	345	262		chr_1	7400000	7500000	0.63976	0.02332	0.0639	230	237	245
chr1	7500000	7600000	0.11646	0.01926	0.11264	95	188	116		chr_1	7500000	7600000	0.52412	0.02058	0.08512	384	327	375
chr1	7600000	7700000	0.20366	0.00646	0.00646	383	600	400		chr_1	7600000	7700000	0.40922	0.02332	0.05384	557	497	529
chr1	7700000	7800000	0.03828	0.02308	0.02308	254	320	289		chr_1	7700000	7800000	0.54568	0.01436	0.1652	492	275	312
chr1	7800000	7900000	0.3054	0.03122	0.1233	191	312	270		chr_1	7800000	7900000	0.2281	0.01842	0.07524	246	157	148
chr1	7900000	8000000	0.2974	0.03436	0.03436	600	780	485		chr_1	7900000	8000000	0.32054	0.01876	0.0857	131	102	128
chr1	8000000	8100000	0.2604	0.04432	0.04432	223	467	201		chr_1	8000000	8100000	0.631	0.03426	0.01826	636	526	527
chr1	8100000	8200000	0.52526	0.00718	0.00718	117	94	39		chr_1	8100000	8200000	0.84262	0.143	0.0249	352	326	399
chr1	8200000	8300000	0.38928	0.00366	0.00366	160	378	197		chr_1	8200000	8300000	0.34988	0.03302	0.06124	474	381	439
chr1	8300000	8400000	0.54606	0.03912	0.03912	80	155	39		chr_1	8300000	8400000	0.11886	0.01582	0.07216	206	185	186
chr1	8400000	8500000	0.39154	0.05632	0.05632	357	376	175		chr_1	8400000	8500000	0.21686	0.01646	0.45914	120	154	131
chr1	8500000	8600000	0.37778	0.01098	0.01098	201	168	156		chr_1	8500000	8600000	0.10072	0.02474	0.05486	283	324	429
chr1	8600000	8700000	0.20838	0.01706	0.01706	72	35	24		chr_1	8600000	8700000	0.37676	0.00738	0.0334	82	59	71
chr1	8700000	8800000	0.22284	0.0164	0.0164	350	373	351		chr_1	8700000	8800000	0.19374	0.01316	0.03992	183	306	169
chr1	8800000	8900000	0.2193	0	0	470	569	502		chr_1	8800000	8900000	0.47626	0.01482	0.0401	238	260	266
chr1	8900000	9000000	0.44512	0.02268	0.02268	90	86	104		chr_1	8900000	9000000	0.49222	0.02828	0.0566	256	246	243
chr1	9000000	9100000	0.0124	0	0	60	83	24		chr_1	9000000	9100000	0.6443	0.0887	0.17452	368	306	329
chr1	9100000	9200000	0.04172	0.00858	0.00858	305	285	199		chr_1	9100000	9200000	0.35828	0.01478	0.05858	43	63	82
chr1	9200000	9300000	0.15054	0.01356	0.01356	140	248	242		chr_1	9200000	9300000	0.27524	0.046	0.07082	241	110	128
chr1	9300000	9400000	0.55506	0.01702	0.01702	200	229	213		chr_1	9300000	9400000	0.4464	0.0126	0.05916	132	86	100
chr1	9400000	9500000	0.33062	0.00872	0.00872	294	276	288		chr_1	9400000	9500000	0.20352	0.00854	0.13108	83	125	88
chr1	9500000	9600000	0.17198	0.00206	0.00206	462	596	528		chr_1	9500000	9600000	0.25272	0.0033	0.069	66	290	300
chr1	9600000	9700000	0	0	0	335	433	392		chr_1	9600000	9700000	0.37614	0.01526	0.02986	52	79	68
chr1	9700000	9800000	0.26508	0.02962	0.02962	428	534	458		chr_1	9700000	9800000	0.00436	0	0.07046	477	364	373
chr1	9800000	9900000	0.17496	0	0	157	159	248		chr_1	9800000	9900000	0.12174	0.04506	0.04682	375	426	433
chr1	9900000	10000000	0.04768	0.0696	0.0696	419	403	363		chr_1	9900000	10000000	0.2905	0.00594	0.03764	120	170	199
chr1	10000000	10100000	0.35584	0.01418	0.01418	63	37	103		chr_1	10000000	10100000	0.51394	0.00812	0.0405	347	251	214
chr1	10100000	10200000	0.63546	0.00264	0.00264	93	17	42		chr_1	10100000	10200000	0.28838	0.02442	0.046	610	609	639
chr1	10200000	10300000	0.33954	0.02542	0.02542	91	44	57		chr_1	10200000	10300000	0.06688	0.01068	0.13346	116	105	101
chr1	10300000	10400000	0.12106	0.03056	0.03056	193	364	269		chr_1	10300000	10400000	0.19534	0.00286	0.04292	267	273	273
chr1	10400000	10500000	0.33786	0.03576	0.09882	234	263	267		chr_1	10400000	10500000	0.16906	0.02972	0.06558	90	80	66
chr1	10500000	10600000	0.07238	0.07422	0.34022	299	421	340		chr_1	10500000	10600000	0.12708	0.02942	0.08314	251	278	270
chr1	10600000	10700000	0.3013	0.0717	0.21936	359	396	382		chr_1	10600000	10700000	0.02198	0.04382	0.09792	149	123	162
chr1	10700000	10800000	0.34034	0.01452	0.11258	234	411	360		chr_1	10700000	10800000	0.53268	0.0168	0.12472	362	354	328
chr1	10800000	10900000	0.10722	0.01886	0.14518	174	121	112		chr_1	10800000	10900000	0.78028	0.05576	0.0783	96	96	96
chr1	10900000	11000000	0.6044	0.0072	0.0072	52	9	21		chr_1	10900000	11000000	0.25462	0.04422	0.0794	474	428	433
chr1	11000000	11100000	0.41654	0.03394	0.03394	58	107	90		chr_1	11000000	11100000	0.27532	0.01784	0.04268	378	227	271
chr1	11100000	11200000	0.16302	0.01516	0.01516	138	128	130		chr_1	11100000	11200000	0.23392	0.04996	0.12906	46	25	28
chr1	11200000	11300000	0.49406	0.0593	0.0593	215	256	212		chr_1	11200000	11300000	0.07164	0.12132	0.053	19	3	5
chr1	11300000	11400000	0.24168	0.02002	0.02002	271	435	713		chr_1	11300000	11400000	0.36736	0.14438	0.0482	194	244	130
chr1	11400000	11500000	0.11556	0	0	309	261	242		chr_1	11400000	11500000	0.34244	0.00428	0.07154	331	318	312
chr1	11500000	11600000	0.56602	0.00928	0.00928	97	101	76		chr_1	11500000	11600000	0.50426	0.01614	0.07296	174	159	186
chr1	11600000	11700000	0.30306	0.13134	0.13134	343	481	430		chr_1	11600000	11700000	0.17598	0.04376	0.08086	223	319	313
chr1	11700000	11800000	0.83214	0.04692	0.06656	44	136	136		chr_1	11700000	11800000	0.3279	0.01832	0.05384	221	247	248
chr1	11800000	11900000	0.69822	0.0078	0.09512	171	216	247		chr_1	11800000	11900000	0.3917	0.13738	0.08628	230	263	334
chr1	11900000	12000000	0.17304	0.0335	0.0335	380	422	341		chr_1	11900000	12000000	0.1855	0.11402	0.10192	25	80	74
chr1	12000000	12100000	0.46228	0.01882	0.01882	475	383	254		chr_1	12000000	12100000	0.29944	0	0.19396	153	172	245
chr1	12100000	12200000	0.57022	0.0332	0.0332	352	308	296		chr_1	12100000	12200000	0.62098	0.13214	0.04466	326	249	351
chr1	12200000	12300000	0.47754	0.04694	0.04694	120	125	164		chr_1	12200000	12300000	0.2142	0.04284	0.15882	277	231	257
chr1	12300000	12400000	0.28968	0.07334	0.07334	211	150	190		chr_1	12300000	12400000	0.83214	0.0525	0.07422	360	259	275
chr1	12400000	12500000	0.11232	0.01114	0.05988	160	34	88		chr_1	12400000	12500000	0.57326	0.01692	0.1516	57	55	64
chr1	12500000	12600000	0.07224	0.01616	0.10938	63	43	50		chr_1	12500000	12600000	0.17552	0.02488	0.20902	267	260	271
chr1	12600000	12700000	0.28712	0	0	177	30	59		chr_1	12600000	12700000	0.53712	0.10812	0.04324	22	121	104
chr1	12700000	12800000	0.39854	0.03802	0.13482	213	18	121		chr_1	12700000	12800000	0.40982	0.02806	0.03106	27	30	52
chr1	12800000	12900000	0.68686	0.06472	0.12444	186	39	91		chr_1	12800000	12900000	0.50056	0.08612	0.06378	19	42	32
chr1	12900000	13000000	0.53514	0.01932	0.01932	144	31	100		chr_1	12900000	13000000	0.14136	0.08684	0.07724	77	96	103
chr1	13000000	13100000	0.23208	0.01272	0.01272	69	11	15		chr_1	13000000	13100000	0.24996	0.0634	0.15242	25	17	50
chr1	13100000	13200000	0.40114	0	0	5	8	1		chr_1	13100000	13200000	0.13586	0.01596	0.17828	1	1	1
chr1	13200000	13300000	0.48634	0.0192	0.0192	205	18	34		chr_1	13200000	13300000	0.29956	0	0.13116	12	18	24
chr1	13300000	13400000	0.33788	0.04404	0.04404	124	19	25		chr_1	13300000	13400000	0.37694	0.0443	0.08486	1	1	1
chr1	13400000	13500000	0.15576	0.02018	0.02018	95	24	39		chr_1	13400000	13500000	0.85516	0.2004	0.10968	1	1	1
chr1	13500000	13600000	0.4039	0.03428	0.03428	89	29	26		chr_1	13500000	13600000	0.43946	0.00832	0.0527	7	17	25
chr1	13600000	13700000	0.15622	0.08726	0.08726	23	9	1		chr_1	13600000	13700000	0.18368	0.04452	0.10208	30	16	31
chr1	13700000	13800000	0.28448	0.07196	0.07196	313	22	46		chr_1	13700000	13800000	0.48898	0	0.02204	5	21	26
chr1	13800000	13900000	0.23924	0.03128	0.03128	19	9	17		chr_1	13800000	13900000	0.5249	0.01004	0.0371	80	60	108
chr1	13900000	14000000	0.22332	0.1148	0.1148	209	209	145		chr_1	13900000	14000000	0.26788	0.04254	0.07724	10	7	7
chr1	14000000	14100000	0.34574	0.05074	0.05074	236	253	226		chr_1	14000000	14100000	0.38274	0.0261	0.0932	28	50	30
chr1	14100000	14200000	0.05324	0.08318	0.08318	324	359	349		chr_1	14100000	14200000	0.13558	0.00244	0.04376	1	1	4
chr1	14200000	14300000	0.25332	0.01788	0.01788	201	437	346		chr_1	14200000	14300000	0.38672	0.03832	0.04566	41	3	19
chr1	14300000	14400000	0.14022	0.0098	0.0098	116	87	88		chr_1	14300000	14400000	0.15886	0.1103	0.09736	12	6	30
chr1	14400000	14500000	0.48474	0.0376	0.1189	417	441	402		chr_1	14400000	14500000	0.28254	0.09998	0.0128	19	16	25
chr1	14500000	14600000	0.27886	0.03874	0.03874	602	773	637		chr_1	14500000	14600000	0.2343	0.05518	0.04834	11	20	15
chr1	14600000	14700000	0.32384	0.00442	0.16016	329	307	291		chr_1	14600000	14700000	0.19404	0.10846	0.1102	17	8	44
chr1	14700000	14800000	0.41594	0.03226	0.03226	232	147	188		chr_1	14700000	14800000	0.29746	0.19538	0.07078	16	15	32
chr1	14800000	14900000	0.17612	0.02258	0.11172	545	811	513		chr_1	14800000	14900000	0.13168	0.08416	0.18038	75	103	143
chr1	14900000	15000000	0.34182	0	0.28324	309	362	307		chr_1	14900000	15000000	0.1209	0.02102	0.1638	14	21	25
chr1	15000000	15100000	0.03178	0.05718	0.08322	123	237	254		chr_1	15000000	15100000	0.22474	0.01898	0.04482	16	30	53
chr1	15100000	15200000	0.2529	0.0133	0.0133	274	192	217		chr_1	15100000	15200000	0.35498	0.17658	0.0717	37	19	22
chr1	15200000	15300000	0.21118	0.01144	0.16582	324	409	397		chr_1	15200000	15300000	0.63908	0.15856	0.0693	59	70	112
chr1	15300000	15400000	0.64216	0.04522	0.16948	173	208	198		chr_1	15300000	15400000	0.39594	0.03136	0.09444	122	126	175
chr1	15400000	15500000	0.12768	0.02356	0.16752	287	345	216		chr_1	15400000	15500000	0.3078	0.08488	0.07366	324	276	326
chr1	15500000	15600000	0.21084	0.03998	0.03998	392	358	293		chr_1	15500000	15600000	0.31124	0.14706	0.06536	142	333	352
chr1	15600000	15700000	0.11942	0.0238	0.0238	56	74	55		chr_1	15600000	15700000	0.33614	0.0614	0.15716	35	63	30
chr1	15700000	15800000	0.23472	0.01436	0.01436	222	230	194		chr_1	15700000	15800000	0.03232	0.1712	0.17722	617	433	439
chr1	15800000	15900000	0.2137	0.02816	0.02816	340	244	199		chr_1	15800000	15900000	0.04032	0.02058	0.10792	667	500	558
chr1	15900000	16000000	0.61618	0.03248	0.11286	151	159	148		chr_1	15900000	16000000	0.13692	0.18204	0.06466	77	85	153
chr1	16000000	16100000	0.37548	0.0078	0.04908	30	38	59		chr_1	16000000	16100000	0.63508	0.01752	0.07256	296	305	331
chr1	16100000	16200000	0.43804	0.03208	0.03208	128	154	97		chr_1	16100000	16200000	0.53792	0.0749	0.08094	302	317	389
chr1	16200000	16300000	0.0442	0.03292	0.03292	224	271	226		chr_1	16200000	16300000	0.1261	0.0616	0.20616	305	266	241
chr1	16300000	16400000	0.10446	0.02472	0.26718	254	267	272		chr_1	16300000	16400000	0.4773	0.1097	0.04072	57	87	126
chr1	16400000	16500000	0.5046	0.14938	0.14938	263	236	328		chr_1	16400000	16500000	0.32572	0.04824	0.05168	273	251	235
chr1	16500000	16600000	0.40134	0.03298	0.03298	71	15	37		chr_1	16500000	16600000	0.33028	0.04512	0.11084	305	234	241
chr1	16600000	16700000	0.02476	0.03936	0.03936	5	12	1		chr_1	16600000	16700000	0.02736	0.08426	0.0956	203	191	186
chr1	16700000	16800000	0.20114	0.02248	0.02248	32	48	35		chr_1	16700000	16800000	0.23824	0.01612	0.06954	300	150	169
chr1	16800000	16900000	0.44344	0.02326	0.02326	92	193	104		chr_1	16800000	16900000	0.09934	0.11936	0.18142	300	249	312
chr1	16900000	17000000	0.1573	0.01116	0.06226	11	393	185		chr_1	16900000	17000000	0.08546	0.22754	0.13288	73	74	66
chr1	17000000	17100000	0.17076	0.00216	0.12616	173	222	152		chr_1	17000000	17100000	0.59766	0.03814	0.20364	81	67	106
chr1	17100000	17200000	0.05416	0.05724	0.17202	29	9	9		chr_1	17100000	17200000	0.13256	0.01578	0.11192	58	66	108
chr1	17200000	17300000	0.02676	0.00392	0.0867	95	74	33		chr_1	17200000	17300000	0.03616	0.2163	0.1011	159	150	148
chr1	17300000	17400000	0.02596	0.02826	0.02826	43	10	3		chr_1	17300000	17400000	0.04804	0.2521	0.07062	34	80	92
chr1	17400000	17500000	0.38842	0.06358	0.06358	149	148	124		chr_1	17400000	17500000	0.07572	0.1014	0.1279	128	130	207
chr1	17500000	17600000	0.03554	0.01888	0.01888	8	11	7		chr_1	17500000	17600000	0	0.2028	0.05172	271	240	255
chr1	17600000	17700000	0.2287	0.02812	0.02812	6	5	71		chr_1	17600000	17700000	0.0676	0.06134	0.05	141	125	142
chr1	17700000	17800000	0.48266	0.05252	0.05252	88	94	88		chr_1	17700000	17800000	0.2428	0.09572	0.05014	136	186	165
chr1	17800000	17900000	0.06522	0	0	247	381	241		chr_1	17800000	17900000	0.43654	0.04848	0.05608	9	9	9
chr1	17900000	18000000	0.16666	0.02462	0.11414	343	407	138		chr_1	17900000	18000000	0.04056	0.02168	0.24578	3	8	5
chr1	18000000	18100000	0.0629	0.02962	0.02962	63	70	65		chr_1	18000000	18100000	0.36224	0.05534	0.04364	96	113	107
chr1	18100000	18200000	0	0.03726	0.27614	101	82	69		chr_1	18100000	18200000	0.0501	0.08392	0.07794	32	9	23
chr1	18200000	18300000	0.08408	0	0.16938	61	9	34		chr_1	18200000	18300000	0.02594	0.21108	0.28608	83	126	191
chr1	18300000	18400000	0.26256	0.01874	0.01874	7	1	5		chr_1	18300000	18400000	0.05264	0.18956	0.0455	61	57	74
chr1	18400000	18500000	0.37908	0.01906	0.01906	92	129	91		chr_1	18400000	18500000	0.13698	0.12934	0.02176	8	17	25
chr1	18500000	18600000	0.09316	0.05678	0.26564	20	74	26		chr_1	18500000	18600000	0.54202	0.03422	0.22504	95	66	78
chr1	18600000	18700000	0.05204	0.05864	0.05864	235	271	188		chr_1	18600000	18700000	0.16182	0.17556	0.11294	50	9	16
chr1	18700000	18800000	0.23596	0.04878	0.04878	1	1	4		chr_1	18700000	18800000	0.31006	0.02846	0.10188	73	67	75
chr1	18800000	18900000	0.12928	0.0429	0.0429	79	71	78		chr_1	18800000	18900000	0.1587	0.16462	0.12922	21	18	18
chr1	18900000	19000000	0.27312	0.03386	0.11822	17	65	63		chr_1	18900000	19000000	0.2317	0.07704	0.0747	24	47	35
chr1	19000000	19100000	0.32538	0.01266	0.25364	505	554	471		chr_1	19000000	19100000	0.3516	0.04752	0.04072	127	111	88
chr1	19100000	19200000	0.41532	0.09854	0.09854	102	145	134		chr_1	19100000	19200000	0	0.27864	0.04736	155	136	125
chr1	19200000	19300000	0.17788	0.02822	0.02822	161	234	180		chr_1	19200000	19300000	0	0.2447	0.18354	417	254	270
chr1	19300000	19400000	0.42108	0.08002	0.08002	39	62	53		chr_1	19300000	19400000	0.29652	0.0288	0.2143	84	49	58
chr1	19400000	19500000	0.25494	0.03616	0.03616	349	433	303		chr_1	19400000	19500000	0.20162	0.11238	0.22406	77	67	87
chr1	19500000	19600000	0.45344	0.03386	0.03386	282	449	202		chr_1	19500000	19600000	0.67282	0.01508	0.05262	5	4	5
chr1	19600000	19700000	0.12972	0.02824	0.02824	451	493	285		chr_1	19600000	19700000	0.46928	0.0925	0.01504	1	1	8
chr1	19700000	19800000	0.03128	0	0.26014	96	104	88		chr_1	19700000	19800000	0.18182	0.25768	0.12186	213	163	114
chr1	19800000	19900000	0.29604	0.0155	0.10448	263	287	268		chr_1	19800000	19900000	0.16694	0.01884	0.11972	8	5	8
chr1	19900000	20000000	0.2048	0.00942	0.00942	176	238	214		chr_1	19900000	20000000	0.1603	0.0384	0.13066	110	67	78
chr1	20000000	20100000	0.55424	0.0115	0.0115	70	96	96		chr_1	20000000	20100000	0.24378	0.04804	0.05146	62	80	87
chr1	20100000	20200000	0.11152	0.06384	0.06384	238	252	236		chr_1	20100000	20200000	0.14144	0.0186	0.12754	9	5	1
chr1	20200000	20300000	0.00306	0.00346	0.24608	350	378	374		chr_1	20200000	20300000	0.66528	0.04636	0.0254	19	62	81
chr1	20300000	20400000	0	0	0	160	175	149		chr_1	20300000	20400000	0.2243	0.0445	0.1139	488	403	420
chr1	20400000	20500000	0	0.01736	0.01736	31	51	34		chr_1	20400000	20500000	0	0.15952	0.11268	101	161	101
chr1	20500000	20600000	0.02796	0.0107	0.0107	60	90	92		chr_1	20500000	20600000	0.16594	0.26336	0.04002	144	122	185
chr1	20600000	20700000	0.57474	0.06738	0.06738	181	216	164		chr_1	20600000	20700000	0.2014	0.10406	0.09452	160	146	154
chr1	20700000	20800000	0.21802	0.0733	0.0733	344	457	313		chr_1	20700000	20800000	0.15434	0.02056	0.07654	434	270	297
chr1	20800000	20900000	0.2488	0.02728	0.28714	221	366	150		chr_1	20800000	20900000	0.03328	0.06016	0.10434	246	180	203
chr1	20900000	21000000	0.30852	0.0275	0.0275	267	373	208		chr_1	20900000	21000000	0.10766	0.048	0.07326	69	107	128
chr1	21000000	21100000	0.4754	0.02084	0.02084	58	29	16		chr_1	21000000	21100000	0	0.04106	0.16744	293	439	382
chr1	21100000	21200000	0	0.0252	0.14702	61	58	51		chr_1	21100000	21200000	0.67004	0.01816	0.08256	209	261	259
chr1	21200000	21300000	0.0754	0.06044	0.22084	51	91	109		chr_1	21200000	21300000	0.17572	0.10344	0.13424	60	55	51
chr1	21300000	21400000	0.36584	0	0.0487	5	33	83		chr_1	21300000	21400000	0.27374	0.05154	0.04926	408	380	343
chr1	21400000	21500000	0.23886	0.0382	0.0382	11	3	72		chr_1	21400000	21500000	0.13246	0.04304	0.22204	182	153	179
chr1	21500000	21600000	0.18746	0.03832	0.11928	1	13	3		chr_1	21500000	21600000	0.39686	0.02284	0.1162	170	165	154
chr1	21600000	21700000	0.40018	0.03112	0.183	11	5	5		chr_1	21600000	21700000	0	0.06104	0.05572	32	44	34
chr1	21700000	21800000	0	0	0.0265	3	5	7		chr_1	21700000	21800000	0.10678	0.26424	0.16374	54	107	81
chr1	21800000	21900000	0	0	0.39804	59	44	79		chr_1	21800000	21900000	0.42066	0.12284	0.10366	248	242	239
chr1	21900000	22000000	0	0.0289	0.0289	94	120	104		chr_1	21900000	22000000	0.16098	0.17114	0.03668	241	177	187
chr1	22000000	22100000	0	0.06892	0.30912	124	110	119		chr_1	22000000	22100000	0.12728	0.40136	0.05964	198	154	156
chr1	22100000	22200000	0.12088	0.01268	0.29038	482	512	479		chr_1	22100000	22200000	0.47668	0.2789	0.23148	5	8	3
chr1	22200000	22300000	0.04256	0.08634	0.62238	90	123	99		chr_1	22200000	22300000	0.10842	0.14144	0.12846	9	18	24
chr1	22300000	22400000	0.15394	0.04442	0.12532	238	247	201		chr_1	22300000	22400000	0	0.37418	0.1561	1	1	11
chr1	22400000	22500000	0.25424	0.03306	0.03306	234	229	208		chr_1	22400000	22500000	0	0.02162	0.11608	101	235	156
chr1	22500000	22600000	0	0.15752	0.15752	106	102	104		chr_1	22500000	22600000	0	0.06848	0.31046	4	108	125
chr1	22600000	22700000	0.30422	0.04234	0.04234	322	462	303		chr_1	22600000	22700000	0.16578	0.41716	0.09944	9	9	3
chr1	22700000	22800000	0	0	0	145	154	126		chr_1	22700000	22800000	0.04254	0.63102	0.04592	1	41	65
chr1	22800000	22900000	0.08514	0.0731	0.48236	29	223	146		chr_1	22800000	22900000	0.19672	0.06622	0.06008	55	46	51
chr1	22900000	23000000	0.13132	0.0594	0.17932	13	7	21		chr_1	22900000	23000000	0.17198	0.04644	0.0218	223	135	138
chr1	23000000	23100000	0	0.04494	0.04494	21	1	1		chr_1	23000000	23100000	0	0.17624	0.16576	87	79	95
chr1	23100000	23200000	0.11874	0.0126	0.16676	13	9	16		chr_1	23100000	23200000	0.39532	0.118	0.03584	319	254	289
chr1	23200000	23300000	0.50974	0.08814	0.08814	91	95	40		chr_1	23200000	23300000	0.13834	0.17078	0.04204	173	168	187
chr1	23300000	23400000	0.19706	0.04092	0.07746	3	21	7		chr_1	23300000	23400000	0.13128	0.20398	0.06198	191	162	178
chr1	23400000	23500000	0.21798	0.02402	0.28666	117	110	47		chr_1	23400000	23500000	0	0.10654	0.04776	222	214	224
chr1	23500000	23600000	0	0.01846	0.01846	3	6	1		chr_1	23500000	23600000	0.36078	0.11504	0.11572	159	122	113
chr1	23600000	23700000	0.0991	0.14904	0.14904	15	17	19		chr_1	23600000	23700000	0.2102	0.40518	0.1036	213	170	165
chr1	23700000	23800000	0.1991	0.00776	0.25522	9	7	1		chr_1	23700000	23800000	0.1958	0.31138	0.0959	120	107	103
chr1	23800000	23900000	0.34086	0.03436	0.03436	24	19	7		chr_1	23800000	23900000	0.13092	0.26354	0.09154	22	259	357
chr1	23900000	24000000	0.17808	0.04148	0.04148	12	17	7		chr_1	23900000	24000000	0.08444	0.0095	0.06114	24	9	23
chr1	24000000	24100000	0.68954	0.06942	0.17258	47	15	7		chr_1	24000000	24100000	0.02996	0.17918	0.0404	5	11	13
chr1	24100000	24200000	0	0.00472	0.12758	14	31	53		chr_1	24100000	24200000	0.2626	0.26688	0.04346	12	19	16
chr1	24200000	24300000	0.3707	0.04862	0.04862	18	57	25		chr_1	24200000	24300000	0.2369	0.10084	0.11176	85	42	62
chr1	24300000	24400000	0	0.01418	0.13464	13	13	3		chr_1	24300000	24400000	0.24668	0	0.03808	83	33	20
chr1	24400000	24500000	0.13132	0.12038	0.12038	9	5	1		chr_1	24400000	24500000	0.35202	0.08642	0.13992	107	67	72
chr1	24500000	24600000	0.02704	0.07014	0.07014	9	1	1		chr_1	24500000	24600000	0.32024	0.06046	0.07622	7	4	5
chr1	24600000	24700000	0.07148	0.06878	0.20866	79	9	7		chr_1	24600000	24700000	0.15714	0.02506	0.0955	81	19	31
chr1	24700000	24800000	0.08758	0.0293	0.2727	8	11	7		chr_1	24700000	24800000	0.27962	0.02956	0.1123	10	1	5
chr1	24800000	24900000	0.07592	0.0179	0.43718	12	11	3		chr_1	24800000	24900000	0.11986	0.05172	0.07446	7	18	11
chr1	24900000	25000000	0	0.0214	0.1767	15	14	5		chr_1	24900000	25000000	0.04074	0.2208	0.0561	9	9	10
chr1	25000000	25100000	0	0.12696	0.65586	18	6	17		chr_1	25000000	25100000	0.12744	0.50016	0.06952	3	3	17
chr1	25100000	25200000	0	0.43688	0.8431	17	27	9		chr_1	25100000	25200000	0.14252	0.41296	0.05412	44	290	201
chr1	25200000	25300000	0	0.26236	0.47176	15	5	9		chr_1	25200000	25300000	0	0.35888	0.00594	3	1	10
chr1	25300000	25400000	0	0.23858	0.26734	14	11	1		chr_1	25300000	25400000	0	0.38778	0	1	5	1
chr1	25400000	25500000	0.08446	0.21744	0.48408	43	47	75		chr_1	25400000	25500000	0.03626	0.47326	0.00644	5	6	5
chr1	25500000	25600000	0	0.4228	0.6666	5	5	11		chr_1	25500000	25600000	0	0.13662	0.07334	33	1	1
chr1	25600000	25700000	0	0.09388	0.32238	6	7	3		chr_1	25600000	25700000	0	0.20064	0.13262	17	15	39
chr1	25700000	25800000	0	0.0363	0.20878	80	107	50		chr_1	25700000	25800000	0	0.15554	0	8	8	5
chr1	25800000	25900000	0	0.1408	0.317	201	117	19		chr_1	25800000	25900000	0	0.1181	0	5	24	14
chr1	25900000	26000000	0	0.3329	0.75958	374	384	295		chr_1	25900000	26000000	0.08588	0.41776	0.01032	1	5	18
chr1	26000000	26100000	0	0.41156	0.75914	175	236	211		chr_1	26000000	26100000	0	0.43466	0.02024	5	15	19
chr1	26100000	26200000	0	0.34444	0.84218	60	64	46		chr_1	26100000	26200000	0	0.68776	0	18	24	29
chr1	26200000	26300000	0	0.70248	0.71408	212	347	258		chr_1	26200000	26300000	0	0.9614	0.00374	7	5	3
chr1	26300000	26400000	0	0.2921	0.52624	43	36	22		chr_1	26300000	26400000	0	0.69574	0	3	1	9
chr1	26400000	26500000	0	0.01664	0.40444	3	64	48		chr_1	26400000	26500000	0.03986	0.62578	0.11566	75	65	69
chr1	26500000	26600000	0	0.02912	0.26326	7	6	18		chr_1	26500000	26600000	0	0.96456	0	25	1	17
chr1	26600000	26700000	0	0.04398	0.38528	29	51	73		chr_1	26600000	26700000	0	0.9793	0	36	36	57
chr1	26700000	26800000	0	0.14556	0.14556	5	4	1		chr_1	26700000	26800000	0	0.98108	0	5	13	5
chr1	26800000	26900000	0	0.05966	0.3105	19	56	40		chr_1	26800000	26900000	0	0.74834	0	365	271	239
chr1	26900000	27000000	0	0	0.33612	250	378	310		chr_1	26900000	27000000	0	0.97932	0	302	191	205
chr1	27000000	27100000	0	0	0.51178	75	72	69		chr_1	27000000	27100000	0	0.76254	0	131	78	100
chr1	27100000	27200000	0	0.00648	0.00648	127	165	169		chr_1	27100000	27200000	0	0.63542	0.0623	114	90	100
chr1	27200000	27300000	0	0	0	57	45	51		chr_1	27200000	27300000	0.02142	0.41334	0.0097	256	141	103
chr1	27300000	27400000	0	0	0	516	799	323		chr_1	27300000	27400000	0	0.52984	0	22	30	29
chr1	27400000	27500000	0	0.00752	0.25456	204	225	207		chr_1	27400000	27500000	0	0.88372	0	15	63	66
chr1	27500000	27600000	0	0.0072	0.25012	90	94	85		chr_1	27500000	27600000	0	0.94654	0	133	198	193
chr1	27600000	27700000	0	0.02508	0.27084	36	15	21		chr_1	27600000	27700000	0.0212	0.3864	0.00988	55	56	51
chr1	27700000	27800000	0	0	0.22988	4	5	1		chr_1	27700000	27800000	0	0.80172	0	75	37	40
chr1	27800000	27900000	0	0.04094	0.24342	22	3	10		chr_1	27800000	27900000	0	0.77746	0.05864	36	53	54
chr1	27900000	28000000	0.19496	0.00382	0.00382	22	6	14		chr_1	27900000	28000000	0	0.7915	0	429	363	377
chr1	28000000	28100000	0	0.00316	0.00316	8	1	3		chr_1	28000000	28100000	0	0.80658	0	90	80	117
chr1	28100000	28200000	0.24958	0.09048	0.09048	56	109	67		chr_1	28100000	28200000	0.0339	0.37384	0	53	60	51
chr1	28200000	28300000	0.09106	0.01732	0.01732	7	3	3		chr_1	28200000	28300000	0	0.30922	0	249	108	150
chr1	28300000	28400000	0.26872	0.01392	0.1164	9	1	1		chr_1	28300000	28400000	0	0.76074	0	216	211	214
chr1	28400000	28500000	0.54104	0.08814	0.08814	8	1	1		chr_1	28400000	28500000	0	0.74652	0	245	200	201
chr1	28500000	28600000	0.1488	0.05818	0.05818	8	11	1		chr_1	28500000	28600000	0	0.74232	0	16	14	5
chr1	28600000	28700000	0.01224	0.00838	0.00838	8	9	3		chr_1	28600000	28700000	0	0.39802	0	132	83	70
chr1	28700000	28800000	0.04536	0.00274	0.24562	1	1	1		chr_1	28700000	28800000	0	0.326	0	18	1	15
chr1	28800000	28900000	0.0502	0.09198	0.09198	17	15	3		chr_1	28800000	28900000	0	0.43084	0	5	1	4
chr1	28900000	29000000	0.4577	0.0309	0.13758	18	7	1		chr_1	28900000	29000000	0	0.9884	0	5	5	6
chr1	29000000	29100000	0.63314	0.0233	0.0233	14	19	7		chr_1	29000000	29100000	0	0.88826	0	5	1	1
chr1	29100000	29200000	0.37132	0.1694	0.1694	11	1	3		chr_1	29100000	29200000	0	0.58078	0.02014	34	13	84
chr1	29200000	29300000	0.23966	0.03206	0.14004	181	165	80		chr_1	29200000	29300000	0	0.44694	0	91	119	145
chr1	29300000	29400000	0.19372	0.02502	0.02502	48	48	55		chr_1	29300000	29400000	0	0.6651	0	25	6	15
chr1	29400000	29500000	0.04932	0.04188	0.38674	5	1	5		chr_1	29400000	29500000	0	0.53028	0	5	18	19
chr1	29500000	29600000	0.14464	0.05838	0.05838	16	7	1		chr_1	29500000	29600000	0	0.82992	0.0383	115	197	199
chr1	29600000	29700000	0.4343	0.00238	0.00238	34	17	15		chr_1	29600000	29700000	0	0.4283	0	1	1	5
chr1	29700000	29800000	0.51102	0.03354	0.03354	15	15	5		chr_1	29700000	29800000	0.08434	0.39252	0.05122	17	20	16
chr1	29800000	29900000	0.2914	0.0165	0.17186	9	11	3		chr_1	29800000	29900000	0	0.42566	0.02258	9	69	40
chr1	29900000	30000000	0.1457	0.02134	0.02134	89	123	94		chr_1	29900000	30000000	0	0.65062	0.0265	9	3	9
chr1	30000000	30100000	0.20296	0.00454	0.00454	104	204	145		chr_1	30000000	30100000	0	0.10158	0	1	4	1
chr1	30100000	30200000	0.09308	0.04932	0.12214	202	219	200		chr_1	30100000	30200000	0	0.32852	0	1	12	21
chr1	30200000	30300000	0.03738	0.02864	0.33752	93	117	146		chr_1	30200000	30300000	0	0.24612	0.0276	13	23	9
chr1	30300000	30400000	0.26912	0.03544	0.03544	176	254	135		chr_1	30300000	30400000	0	0.09364	0.06572	9	32	19
chr1	30400000	30500000	0.21376	0.0351	0.0351	76	53	74		chr_1	30400000	30500000	0.0804	0.14006	0.09766	5	8	9
chr1	30500000	30600000	0.17708	0.02874	0.12214	149	302	176		chr_1	30500000	30600000	0	0.40388	0.10944	123	99	82
chr1	30600000	30700000	0.15102	0.03828	0.07104	231	231	214		chr_1	30600000	30700000	0.0398	0.12956	0.07128	81	122	109
chr1	30700000	30800000	0.04824	0.04384	0.04384	102	149	115		chr_1	30700000	30800000	0.10006	0.04794	0.10958	35	37	27
chr1	30800000	30900000	0.06284	0.04572	0.04572	257	256	236		chr_1	30800000	30900000	0.0746	0.2515	0.0438	149	138	156
chr1	30900000	31000000	0.347	0.02608	0.17946	305	321	325		chr_1	30900000	31000000	0.29148	0.1203	0.0439	116	99	112
chr1	31000000	31100000	0.00618	0.0315	0.14848	1	5	1		chr_1	31000000	31100000	0.21324	0.0962	0.02144	197	136	168
chr1	31100000	31200000	0.37722	0.06544	0.06544	3	11	3		chr_1	31100000	31200000	0.1352	0.02454	0.13142	48	55	51
chr1	31200000	31300000	0.05362	0.02502	0.02502	61	68	55		chr_1	31200000	31300000	0.03716	0.05754	0.12192	137	146	138
chr1	31300000	31400000	0.01158	0.02554	0.11066	14	15	1		chr_1	31300000	31400000	0.00642	0.38226	0.00674	263	168	258
chr1	31400000	31500000	0.03832	0.03938	0.05122	150	173	173		chr_1	31400000	31500000	0.55608	0.06738	0.07676	83	74	81
chr1	31500000	31600000	0.0818	0.02338	0.02338	59	63	55		chr_1	31500000	31600000	0.49272	0.05444	0.15758	253	232	247
chr1	31600000	31700000	0.08384	0.08372	0.18638	419	479	397		chr_1	31600000	31700000	0.51674	0.20516	0.06966	390	326	381
chr1	31700000	31800000	0.0486	0.0323	0.46276	3	11	1		chr_1	31700000	31800000	0.3109	0.27698	0.1221	1	3	1
chr1	31800000	31900000	0	0.00188	0.35114	60	52	56		chr_1	31800000	31900000	0.14364	0.09606	0.0944	11	5	6
chr1	31900000	32000000	0.19102	0.05402	0.05402	10	8	10		chr_1	31900000	32000000	0	0.22832	0.22	20	17	9
chr1	32000000	32100000	0.08406	0.00908	0.16376	81	13	79		chr_1	32000000	32100000	0.13538	0.10046	0.22622	45	51	43
chr1	32100000	32200000	0.0458	0.0165	0.46462	69	62	80		chr_1	32100000	32200000	0.50138	0.01146	0.144	45	33	37
chr1	32200000	32300000	0.03274	0.0063	0.24838	33	45	49		chr_1	32200000	32300000	0.17088	0.29434	0.02574	272	143	152
chr1	32300000	32400000	0.14992	0.09964	0.09964	130	124	152		chr_1	32300000	32400000	0.2819	0.19148	0.05242	220	164	247
chr1	32400000	32500000	0.08246	0.00676	0.46394	21	17	29		chr_1	32400000	32500000	0.12488	0.03648	0.0328	270	317	283
chr1	32500000	32600000	0.2886	0.0592	0.0592	187	211	195		chr_1	32500000	32600000	0.13994	0	0.0433	1	1	1
chr1	32600000	32700000	0.10866	0.04132	0.04132	165	193	204		chr_1	32600000	32700000	0.14086	0.1258	0.16138	53	63	65
chr1	32700000	32800000	0.18872	0.07278	0.07278	211	227	209		chr_1	32700000	32800000	0.11382	0.35114	0.02296	6	69	93
chr1	32800000	32900000	0	0.04578	0.1825	23	47	52		chr_1	32800000	32900000	0.29212	0.05882	0.10924	27	62	53
chr1	32900000	33000000	0.41274	0.00494	0.19116	99	84	94		chr_1	32900000	33000000	0.20618	0.05928	0.1016	52	52	44
chr1	33000000	33100000	0	0.09048	0.41272	159	377	199		chr_1	33000000	33100000	0.15956	0.20256	0.13776	87	152	124
chr1	33100000	33200000	0	0	0.12412	35	52	19		chr_1	33100000	33200000	0.16148	0.08424	0.20054	30	102	58
chr1	33200000	33300000	0	0.0359	0.0359	331	408	377		chr_1	33200000	33300000	0.2468	0.05472	0.09778	60	42	71
chr1	33300000	33400000	0	0.03168	0.0883	205	295	229		chr_1	33300000	33400000	0.02578	0.03644	0.0377	218	241	228
chr1	33400000	33500000	0	0.04394	0.34084	176	202	188		chr_1	33400000	33500000	0.39514	0.19044	0.07304	291	300	319
chr1	33500000	33600000	0.0313	0.01204	0.08774	168	155	155		chr_1	33500000	33600000	0.0063	0.1527	0.06528	7	22	16
chr1	33600000	33700000	0.10468	0.13764	0.37934	290	422	337		chr_1	33600000	33700000	0.3315	0.09846	0.06526	121	146	78
chr1	33700000	33800000	0.0541	0.01534	0.17142	93	125	119		chr_1	33700000	33800000	0.09826	0.02034	0.09644	134	120	107
chr1	33800000	33900000	0.23432	0.00326	0.24194	352	383	376		chr_1	33800000	33900000	0	0.07992	0.03992	100	133	110
chr1	33900000	34000000	0	0.00944	0.1009	267	304	178		chr_1	33900000	34000000	0.07908	0.10822	0.1215	419	428	408
chr1	34000000	34100000	0.23782	0.03208	0.03208	173	177	115		chr_1	34000000	34100000	0.08296	0.04558	0.07634	269	195	259
chr1	34100000	34200000	0	0.0514	0.0514	104	132	97		chr_1	34100000	34200000	0.08602	0.1791	0.15854	162	149	155
chr1	34200000	34300000	0.01898	0.02848	0.24832	1	5	1		chr_1	34200000	34300000	0.05024	0.31036	0.11194	137	125	125
chr1	34300000	34400000	0	0.06206	0.33382	82	25	28		chr_1	34300000	34400000	0	0.39502	0.13222	254	268	351
chr1	34400000	34500000	0	0.0614	0.0614	362	430	373		chr_1	34400000	34500000	0.17074	0.04992	0.0377	78	81	81
chr1	34500000	34600000	0.02058	0.0058	0.0058	18	27	89		chr_1	34500000	34600000	0.10522	0.18666	0.06434	583	410	446
chr1	34600000	34700000	0	0.00396	0.15838	411	403	407		chr_1	34600000	34700000	0.0447	0.16804	0.12918	41	47	60
chr1	34700000	34800000	0	0.01034	0.01034	289	310	258		chr_1	34700000	34800000	0.03008	0.4939	0.00272	136	86	80
chr1	34800000	34900000	0.0682	0.06376	0.15714	87	163	96		chr_1	34800000	34900000	0.2157	0.11776	0.0785	58	61	65
chr1	34900000	35000000	0.0193	0.04006	0.04006	76	91	79		chr_1	34900000	35000000	0	0.38718	0.06122	7	4	1
chr1	35000000	35100000	0	0.0288	0.0288	121	157	176		chr_1	35000000	35100000	0.28778	0.26922	0.04486	45	34	44
chr1	35100000	35200000	0.02238	0.03486	0.14866	168	184	191		chr_1	35100000	35200000	0.09846	0.14808	0.07998	375	253	292
chr1	35200000	35300000	0.00336	0.01572	0.01572	98	126	132		chr_1	35200000	35300000	0.1932	0.12736	0.10354	55	56	92
chr1	35300000	35400000	0.04626	0.05352	0.05352	204	230	233		chr_1	35300000	35400000	0	0.07322	0.07168	498	449	480
chr1	35400000	35500000	0	0.01608	0.01608	253	292	289		chr_1	35400000	35500000	0.13494	0.21218	0.03322	105	101	123
chr1	35500000	35600000	0.07966	0.02052	0.02052	167	207	134		chr_1	35500000	35600000	0.14916	0.22374	0.02646	65	81	76
chr1	35600000	35700000	0.0579	0.10286	0.2644	344	519	363		chr_1	35600000	35700000	0	0.39462	0.04808	66	69	63
chr1	35700000	35800000	0.29602	0.0355	0.0355	114	127	127		chr_1	35700000	35800000	0	0	0	183	185	195
chr1	35800000	35900000	0.23418	0.029	0.27224	200	210	132		chr_1	35800000	35900000	0	0.03192	0.04046	177	317	299
chr1	35900000	36000000	0.36408	0.0144	0.10066	337	373	230		chr_1	35900000	36000000	0	0.2805	0.02168	172	181	245
chr1	36000000	36100000	0.06318	0.02702	0.35908	66	65	77		chr_1	36000000	36100000	0	0.16572	0.03368	250	188	215
chr1	36100000	36200000	0	0	0.63098	183	217	216		chr_1	36100000	36200000	0.1362	0.08624	0.02258	65	101	139
chr1	36200000	36300000	0	0.0091	0.36932	70	69	76		chr_1	36200000	36300000	0.0021	0.23362	0.06318	436	317	317
chr1	36300000	36400000	0.06778	0.0904	0.12718	278	306	283		chr_1	36300000	36400000	0.02762	0.20972	0	184	164	176
chr1	36400000	36500000	0	0.031	0.27584	184	225	221		chr_1	36400000	36500000	0.21854	0.21562	0.17198	108	14	13
chr1	36500000	36600000	0	0.1331	0.22656	69	61	61		chr_1	36500000	36600000	0.23744	0.12438	0.07226	278	257	295
chr1	36600000	36700000	0	0.50814	0.615	331	295	243		chr_1	36600000	36700000	0.06912	0.05796	0.01456	57	47	65
chr1	36700000	36800000	0	0.23664	0.72952	11	21	24		chr_1	36700000	36800000	0.01866	0.00708	0.05134	39	99	96
chr1	36800000	36900000	0.01014	0.03408	0.17362	24	38	36		chr_1	36800000	36900000	0.0076	0.31638	0.04334	198	177	200
chr1	36900000	37000000	0.10472	0.00612	0.02484	42	30	35		chr_1	36900000	37000000	0	0.39626	0.01164	323	246	295
chr1	37000000	37100000	0.0461	0	0.5034	208	205	227		chr_1	37000000	37100000	0	0.20414	0.17514	188	176	196
chr1	37100000	37200000	0	0.01132	0.20368	59	50	153		chr_1	37100000	37200000	0.02182	0.1544	0.06078	74	64	80
chr1	37200000	37300000	0.37436	0	0.39958	298	281	237		chr_1	37200000	37300000	0.04358	0.02492	0.0544	124	163	186
chr1	37300000	37400000	0	0.07372	0.15464	209	263	211		chr_1	37300000	37400000	0.01512	0.29574	0.05224	25	64	87
chr1	37400000	37500000	0	0	0.24862	55	85	77		chr_1	37400000	37500000	0.0553	0.15716	0.0852	1	1	3
chr1	37500000	37600000	0	0.03916	0.28728	82	157	101		chr_1	37500000	37600000	0.00848	0.03388	0.08222	89	27	27
chr1	37600000	37700000	0.13218	0.04268	0.15832	173	258	223		chr_1	37600000	37700000	0	0.01422	0.14246	237	247	237
chr1	37700000	37800000	0	0.07278	0.48216	73	70	36		chr_1	37700000	37800000	0.02234	0.15716	0.02992	50	127	163
chr1	37800000	37900000	0.04976	0.01158	0.05464	205	268	208		chr_1	37800000	37900000	0.00332	0.022	0.12178	270	261	295
chr1	37900000	38000000	0	0.0733	0.0733	528	642	571		chr_1	37900000	38000000	0.21316	0.05792	0.0951	195	189	195
chr1	38000000	38100000	0.37502	0.01802	0.09684	216	203	239		chr_1	38000000	38100000	0	0.2416	0.10928	59	99	149
chr1	38100000	38200000	0.3518	0.00436	0.0991	261	395	336		chr_1	38100000	38200000	0.07816	0.25032	0.29044	212	201	221
chr1	38200000	38300000	0.07484	0.0052	0.13698	270	155	139		chr_1	38200000	38300000	0.05716	0.1562	0.09124	1	7	10
chr1	38300000	38400000	0.07164	0.0264	0.0264	480	794	642		chr_1	38300000	38400000	0.09218	0.17554	0.03216	186	165	157
chr1	38400000	38500000	0	0.03742	0.16454	359	471	426		chr_1	38400000	38500000	0.32066	0.0633	0.02896	505	546	558
chr1	38500000	38600000	0.21616	0.05006	0.09726	305	366	247		chr_1	38500000	38600000	0.49298	0.12144	0.0764	170	167	199
chr1	38600000	38700000	0.02392	0.02938	0.02938	379	381	346		chr_1	38600000	38700000	0.07238	0.34028	0.07862	179	277	325
chr1	38700000	38800000	0.04732	0.01534	0.01534	113	189	140		chr_1	38700000	38800000	0	0.38338	0.03612	184	167	150
chr1	38800000	38900000	0.14822	0.07118	0.07118	285	378	225		chr_1	38800000	38900000	0.06716	0.18528	0.06028	802	400	323
chr1	38900000	39000000	0.366	0.04016	0.36174	423	543	465		chr_1	38900000	39000000	0	0.40456	0.0078	275	219	275
chr1	39000000	39100000	0.6176	0.09022	0.09022	125	96	233		chr_1	39000000	39100000	0	0.42644	0	463	422	458
chr1	39100000	39200000	0.17612	0.00556	0.14312	186	150	411		chr_1	39100000	39200000	0	0.77582	0	106	122	147
chr1	39200000	39300000	0.3197	0.00592	0.29838	126	137	167		chr_1	39200000	39300000	0	0.60138	0.021	131	208	180
chr1	39300000	39400000	0.29094	0.00262	0.00262	275	460	403		chr_1	39300000	39400000	0	0.50432	0.02786	504	478	468
chr1	39400000	39500000	0.10308	0	0.1082	215	253	246		chr_1	39400000	39500000	0.11526	0.08184	0.0953	105	194	196
chr1	39500000	39600000	0	0.05104	0.06322	396	495	415		chr_1	39500000	39600000	0.05126	0.65236	0.03552	177	610	565
chr1	39600000	39700000	0.2948	0.10282	0.10282	285	296	284		chr_1	39600000	39700000	0	0.08368	0.03602	183	245	335
chr1	39700000	39800000	0.02532	0.05402	0.31258	216	284	252		chr_1	39700000	39800000	0	0.49	0.00552	203	207	233
chr1	39800000	39900000	0	0.02534	0.207	405	325	358		chr_1	39800000	39900000	0.15586	0.35082	0	306	306	307
chr1	39900000	40000000	0.25186	0.0047	0.0047	619	699	589		chr_1	39900000	40000000	0	0.10826	0.0683	371	417	433
chr1	40000000	40100000	0.03874	0.11336	0.35776	224	261	225		chr_1	40000000	40100000	0	0.2552	0.0112	169	131	201
chr1	40100000	40200000	0.09566	0.03468	0.03468	271	328	397		chr_1	40100000	40200000	0.2007	0.29394	0.12364	195	202	261
chr1	40200000	40300000	0	0.0273	0.14968	229	304	323		chr_1	40200000	40300000	0	0.20502	0.08754	888	683	733
chr1	40300000	40400000	0.32692	0.04764	0.04764	481	591	486		chr_1	40300000	40400000	0	0.46212	0.01396	299	297	341
chr1	40400000	40500000	0.39106	0.0428	0.0428	135	174	170		chr_1	40400000	40500000	0.04966	0.04226	0.12888	107	161	224
chr1	40500000	40600000	0.0433	0.10262	0.20668	374	367	367		chr_1	40500000	40600000	0.0373	0.07788	0.11558	331	289	338
chr1	40600000	40700000	0	0.01326	0.15052	434	420	450		chr_1	40600000	40700000	0.4573	0.1097	0.0522	339	390	440
chr1	40700000	40800000	0.17512	0.07244	0.20792	286	379	375		chr_1	40700000	40800000	0.17256	0.07506	0.09506	360	327	409
chr1	40800000	40900000	0.04432	0.0611	0.1501	264	307	279		chr_1	40800000	40900000	0.07236	0.03606	0.07808	94	88	75
chr1	40900000	41000000	0	0.01628	0.08232	409	525	405		chr_1	40900000	41000000	0.03186	0.10454	0.0994	399	391	426
chr1	41000000	41100000	0.06462	0.03734	0.03734	214	160	132		chr_1	41000000	41100000	0.26132	0.04928	0.03958	365	336	372
chr1	41100000	41200000	0.05722	0.03448	0.03448	30	31	63		chr_1	41100000	41200000	0.01456	0.05034	0.08936	367	355	385
chr1	41200000	41300000	0	0.05192	0.05192	36	59	75		chr_1	41200000	41300000	0.05054	0.01744	0.08584	251	224	257
chr1	41300000	41400000	0.0214	0.033	0.033	367	409	443		chr_1	41300000	41400000	0.14638	0.08696	0.01932	303	317	347
chr1	41400000	41500000	0.00942	0.0201	0.0201	445	422	371		chr_1	41400000	41500000	0.45014	0.19302	0.06764	107	76	79
chr1	41500000	41600000	0.03052	0.03356	0.03356	225	281	238		chr_1	41500000	41600000	0.61816	0.21826	0.03348	11	58	55
chr1	41600000	41700000	0.05438	0.00358	0.00358	644	741	662		chr_1	41600000	41700000	0	0.15366	0.06284	38	72	79
chr1	41700000	41800000	0.45362	0.0676	0.12142	461	620	574		chr_1	41700000	41800000	0.317	0	0.25984	425	405	417
chr1	41800000	41900000	0.4583	0.03592	0.06564	202	367	282		chr_1	41800000	41900000	0.1881	0.11742	0.11974	333	326	411
chr1	41900000	42000000	0	0.0947	0.0947	200	260	205		chr_1	41900000	42000000	0.0417	0.02572	0.11332	466	392	425
chr1	42000000	42100000	0	0.02544	0.02544	316	353	343		chr_1	42000000	42100000	0.50642	0.04694	0.05862	545	430	501
chr1	42100000	42200000	0	0.08056	0.18406	154	263	147		chr_1	42100000	42200000	0.08412	0.0283	0.06276	429	347	439
chr1	42200000	42300000	0	0.03546	0.21116	438	538	471		chr_1	42200000	42300000	0.19248	0.20502	0.04418	242	311	298
chr1	42300000	42400000	0.02492	0.14822	0.14822	217	241	250		chr_1	42300000	42400000	0.07986	0.2654	0.03992	58	92	116
chr1	42400000	42500000	0	0.07074	0.2259	500	573	550		chr_1	42400000	42500000	0.10248	0.10028	0.05984	272	324	377
chr1	42500000	42600000	0.12516	0.02042	0.02042	377	444	441		chr_1	42500000	42600000	0	0.0213	0.0968	73	170	126
chr1	42600000	42700000	0.10626	0.02078	0.02078	427	446	419		chr_1	42600000	42700000	0.32356	0.0581	0.11192	456	322	388
chr1	42700000	42800000	0	0	0.2395	457	538	514		chr_1	42700000	42800000	0.31694	0.2915	0.15894	212	213	223
chr1	42800000	42900000	0.00856	0	0.37276	290	341	313		chr_1	42800000	42900000	0.1959	0.10356	0.07684	396	394	494
chr1	42900000	43000000	0.07226	0.02844	0.35702	405	380	416		chr_1	42900000	43000000	0.03734	0.23932	0.02698	373	261	375
chr1	43000000	43100000	0	0.02982	0.02982	140	160	189		chr_1	43000000	43100000	0.0823	0.05596	0.02736	432	346	345
chr1	43100000	43200000	0	0	0.15408	76	113	148		chr_1	43100000	43200000	0.11914	0.0673	0.04384	469	492	543
chr1	43200000	43300000	0	0	0.27398	326	455	433		chr_1	43200000	43300000	0	0.17852	0.05336	287	270	356
chr1	43300000	43400000	0	0.06982	0.06982	250	405	357		chr_1	43300000	43400000	0.06056	0.19908	0.11724	361	309	294
chr1	43400000	43500000	0	0	0.51364	87	98	147		chr_1	43400000	43500000	0.03438	0.1405	0.04798	174	233	193
chr1	43500000	43600000	0	0.01178	0.49662	192	232	255		chr_1	43500000	43600000	0.02534	0.0563	0.17674	84	171	123
chr1	43600000	43700000	0	0.0525	0.1025	239	226	229		chr_1	43600000	43700000	0.01352	0.13572	0.1465	261	342	385
chr1	43700000	43800000	0.08124	0.03376	0.2416	557	687	656		chr_1	43700000	43800000	0.28802	0.13938	0.06626	320	361	354
chr1	43800000	43900000	0.13284	0.05146	0.05146	668	814	846		chr_1	43800000	43900000	0.03316	0.07098	0.01984	43	46	44
chr1	43900000	44000000	0.0402	0.005	0.13454	808	918	884		chr_1	43900000	44000000	0.47916	0.08282	0.14488	289	340	313
chr1	44000000	44100000	0.00842	0.0193	0.0193	609	620	680		chr_1	44000000	44100000	0.26972	0.05708	0.15356	201	179	215
chr1	44100000	44200000	0.20256	0.01956	0.25906	246	250	338		chr_1	44100000	44200000	0	0.26436	0.01094	423	472	510
chr1	44200000	44300000	0.17116	0.0116	0.16294	348	223	306		chr_1	44200000	44300000	0	0.22054	0.37718	611	606	699
chr1	44300000	44400000	0.32952	0.0439	0.09298	535	668	612		chr_1	44300000	44400000	0	0.25826	0.13494	782	841	882
chr1	44400000	44500000	0.07172	0.04364	0.04364	367	450	374		chr_1	44400000	44500000	0.02234	0.29822	0.07588	600	545	627
chr1	44500000	44600000	0.06308	0.02032	0.22656	349	442	333		chr_1	44500000	44600000	0	0.09352	0.01482	31	186	244
chr1	44600000	44700000	0	0.02834	0.50498	286	331	315		chr_1	44600000	44700000	0.00226	0.31824	0.03906	170	461	512
chr1	44700000	44800000	0.24248	0.04032	0.43492	539	580	558		chr_1	44700000	44800000	0	0.3874	0.07144	568	643	654
chr1	44800000	44900000	0.23674	0.05256	0.05256	359	467	436		chr_1	44800000	44900000	0.1469	0.02548	0.0725	179	196	193
chr1	44900000	45000000	0.03364	0.03886	0.1219	534	591	515		chr_1	44900000	45000000	0.06178	0.21186	0.01138	492	313	365
chr1	45000000	45100000	0.07132	0.11654	0.11654	652	664	655		chr_1	45000000	45100000	0.00854	0.00678	0.02884	246	217	217
chr1	45100000	45200000	0.04376	0.00544	0.15788	765	769	646		chr_1	45100000	45200000	0.08038	0.2517	0.01776	670	531	534
chr1	45200000	45300000	0.60444	0.08052	0.08052	727	779	628		chr_1	45200000	45300000	0	0.28978	0.17488	360	405	434
chr1	45300000	45400000	0	0.06854	0.34154	594	645	600		chr_1	45300000	45400000	0	0.51396	0.04622	442	374	392
chr1	45400000	45500000	0.06742	0.05648	0.05648	441	464	484		chr_1	45400000	45500000	0	0.48648	0.0117	855	836	891
chr1	45500000	45600000	0.07094	0.00806	0.28474	511	537	559		chr_1	45500000	45600000	0	0.0702	0.02068	549	453	533
chr1	45600000	45700000	0.02904	0.00812	0.07624	491	819	638		chr_1	45600000	45700000	0	0.41628	0.02336	420	443	535
chr1	45700000	45800000	0.06528	0.02456	0.02456	351	414	323		chr_1	45700000	45800000	0.04292	0.03694	0.04302	626	580	618
chr1	45800000	45900000	0	0	0.39712	525	627	589		chr_1	45800000	45900000	0.17978	0.12728	0.057	411	420	467
chr1	45900000	46000000	0	0	0.24256	535	583	545		chr_1	45900000	46000000	0.04038	0.00908	0.16326	429	610	628
chr1	46000000	46100000	0	0.03422	0.27732	696	1056	859		chr_1	46000000	46100000	0.02976	0.29868	0.10212	432	430	497
chr1	46100000	46200000	0	0.00184	0.00184	571	705	589		chr_1	46100000	46200000	0.13864	0.1595	0.04196	213	299	358
chr1	46200000	46300000	0	0.01344	0.34604	661	748	658		chr_1	46200000	46300000	0.04982	0.23292	0.01442	610	494	583
chr1	46300000	46400000	0	0	0.24734	454	552	535		chr_1	46300000	46400000	0.30086	0.16374	0.0355	338	386	440
chr1	46400000	46500000	0.10198	0.02348	0.02348	654	720	656		chr_1	46400000	46500000	0.2198	0.093	0.0515	935	692	773
chr1	46500000	46600000	0	0.03072	0.03072	419	500	476		chr_1	46500000	46600000	0	0.05446	0.0709	433	404	456
chr1	46600000	46700000	0	0.03128	0.29406	201	280	254		chr_1	46600000	46700000	0.1091	0.01858	0.09836	622	619	740
chr1	46700000	46800000	0	0.0306	0.0306	454	635	470		chr_1	46700000	46800000	0.25192	0.06178	0.04784	382	465	458
chr1	46800000	46900000	0.11674	0.01338	0.25218	448	532	485		chr_1	46800000	46900000	0.26814	0.05572	0.10828	747	630	693
chr1	46900000	47000000	0	0.03294	0.03294	685	725	686		chr_1	46900000	47000000	0	0.09834	0.16062	377	456	591
chr1	47000000	47100000	0	0.0082	0.25034	677	739	683		chr_1	47000000	47100000	0.09688	0.11044	0.07746	139	238	240
chr1	47100000	47200000	0	0.01948	0.57876	509	742	605		chr_1	47100000	47200000	0.09858	0.17076	0.13572	499	511	578
chr1	47200000	47300000	0	0.01816	0.50132	521	697	610		chr_1	47200000	47300000	0.50992	0.0575	0.122	281	332	346
chr1	47300000	47400000	0	0	0.3653	344	276	338		chr_1	47300000	47400000	0	0.0898	0.02126	642	623	654
chr1	47400000	47500000	0	0.0277	0.2019	382	370	384		chr_1	47400000	47500000	0	0.0805	0.06288	637	640	697
chr1	47500000	47600000	0	0.05274	0.05274	536	523	498		chr_1	47500000	47600000	0.13834	0.06992	0.0942	644	625	550
chr1	47600000	47700000	0	0.04344	0.51742	546	773	666		chr_1	47600000	47700000	0.02902	0.16876	0.12094	380	490	522
chr1	47700000	47800000	0	0	0.35294	612	679	648		chr_1	47700000	47800000	0.06506	0.02504	0.09474	366	380	440
chr1	47800000	47900000	0	0.0313	0.16574	752	813	753		chr_1	47800000	47900000	0	0.2786	0.03314	383	452	502
chr1	47900000	48000000	0	0.03022	0.03022	1003	1055	987		chr_1	47900000	48000000	0	0.13132	0.00474	325	329	326
chr1	48000000	48100000	0	0.03972	0.28068	649	697	735		chr_1	48000000	48100000	0	0.00676	0.0799	656	531	621
chr1	48100000	48200000	0	0.00338	0.40248	316	366	302		chr_1	48100000	48200000	0	0.25996	0.03856	624	537	581
chr1	48200000	48300000	0	0.03486	0.48976	945	984	886		chr_1	48200000	48300000	0	0.34626	0.05916	993	913	981
chr1	48300000	48400000	0.4113	0.02976	0.52648	894	1084	994		chr_1	48300000	48400000	0	0.01626	0.01696	755	635	698
chr1	48400000	48500000	0.08486	0.04706	0.07272	729	858	672		chr_1	48400000	48500000	0.11962	0.12688	0.0595	433	495	575
chr1	48500000	48600000	0	0.0235	0.14846	467	615	560		chr_1	48500000	48600000	0	0.16728	0.1487	312	271	314
chr1	48600000	48700000	0	0.02546	0.3006	576	673	702		chr_1	48600000	48700000	0	0.30884	0.0278	862	808	825
chr1	48700000	48800000	0	0.01534	0.26166	593	701	588		chr_1	48700000	48800000	0	0.21116	0.00316	898	894	906
chr1	48800000	48900000	0	0.03136	0.03136	506	499	465		chr_1	48800000	48900000	0	0.4215	0.07142	710	535	456
chr1	48900000	49000000	0	0.01232	0.01232	445	470	452		chr_1	48900000	49000000	0.1364	0.11744	0.0991	499	584	626
chr1	49000000	49100000	0	0.0248	0.26196	663	796	745		chr_1	49000000	49100000	0	0.09242	0.08968	412	556	581
chr1	49100000	49200000	0	0.0449	0.3115	479	600	538		chr_1	49100000	49200000	0	0.21482	0.01104	718	682	707
chr1	49200000	49300000	0	0.01686	0.54134	672	759	696		chr_1	49200000	49300000	0	0.2476	0.00318	269	344	380
chr1	49300000	49400000	0	0.0418	0.34352	742	811	688		chr_1	49300000	49400000	0	0.30648	0.02836	411	490	544
chr1	49400000	49500000	0	0.03474	0.31846	486	571	540		chr_1	49400000	49500000	0	0.18876	0.03502	608	598	662
chr1	49500000	49600000	0	0.08384	0.08384	750	941	851		chr_1	49500000	49600000	0	0.32122	0.00492	488	480	545
chr1	49600000	49700000	0	0.0054	0.0054	678	672	670		chr_1	49600000	49700000	0	0.81698	0	483	452	539
chr1	49700000	49800000	0	0.00866	0.22474	604	704	710		chr_1	49700000	49800000	0	0.03168	0.00732	656	665	727
chr1	49800000	49900000	0	0.00676	0.3489	732	801	770		chr_1	49800000	49900000	0	0.54622	0.03856	412	482	536
chr1	49900000	50000000	0	0.02812	0.02812	606	684	517		chr_1	49900000	50000000	0	0.05956	0.02398	664	702	740
chr1	50000000	50100000	0	0.01082	0.24036	399	476	426		chr_1	50000000	50100000	0	0.00682	0.08014	729	612	725
chr1	50100000	50200000	0	0.0034	0.02326	534	675	733		chr_1	50100000	50200000	0	0.08386	0.10552	472	630	615
chr1	50200000	50300000	0	0	0.23948	495	559	528		chr_1	50200000	50300000	0.52424	0.53672	0.0039	600	632	610
chr1	50300000	50400000	0	0	0.59236	686	814	738		chr_1	50300000	50400000	0	0.00678	0.20946	718	538	563
chr1	50400000	50500000	0	0	0.24812	362	435	434		chr_1	50400000	50500000	0	0.01352	0.0595	616	564	585
chr1	50500000	50600000	0	0.0316	0.18498	562	625	547		chr_1	50500000	50600000	0	0.0792	0.07444	616	617	661
chr1	50600000	50700000	0	0	0.24296	670	804	798		chr_1	50600000	50700000	0	0.57136	0	498	401	473
chr1	50700000	50800000	0	0.03134	0.42882	237	311	289		chr_1	50700000	50800000	0	0.0361	0	726	748	776
chr1	50800000	50900000	0	0.0295	0.18742	667	795	764		chr_1	50800000	50900000	0	0.03146	0	342	369	431
chr1	50900000	51000000	0.13472	0.01496	0.01496	617	705	784		chr_1	50900000	51000000	0	0.05556	0	439	405	458
chr1	51000000	51100000	0	0.00504	0.37364	761	841	805		chr_1	51000000	51100000	0	0.37376	0	761	700	747
chr1	51100000	51200000	0	0	0.43898	288	335	263		chr_1	51100000	51200000	0	0.23846	0.03282	61	163	213
chr1	51200000	51300000	0	0	0.11442	568	620	593		chr_1	51200000	51300000	0	0.04512	0.01122	866	762	774
chr1	51300000	51400000	0	0	0.70892	737	814	781		chr_1	51300000	51400000	0	0.2833	0.02072	646	735	780
chr1	51400000	51500000	0.08974	0.00522	0.09594	393	469	474		chr_1	51400000	51500000	0	0.40072	0.03908	658	660	651
chr1	51500000	51600000	0	0	0	577	572	523		chr_1	51500000	51600000	0	0.02258	0.07876	175	187	235
chr1	51600000	51700000	0	0	0.23948	554	735	710		chr_1	51600000	51700000	0	0.4351	0.0767	493	431	524
chr1	51700000	51800000	0	0.00686	0.24688	771	873	869		chr_1	51700000	51800000	0	0.08314	0	690	669	743
chr1	51800000	51900000	0.35576	0.0811	0.0811	446	630	566		chr_1	51800000	51900000	0	0.2444	0	504	521	560
chr1	51900000	52000000	0.09552	0.0536	0.0536	579	618	604		chr_1	51900000	52000000	0.04218	0	0.18048	498	510	528
chr1	52000000	52100000	0.17056	0	0.12028	657	661	609		chr_1	52000000	52100000	0.01138	0	0.00728	674	719	714
chr1	52100000	52200000	0.1574	0.01022	0.04562	705	733	925		chr_1	52100000	52200000	0	0.20462	0	655	666	701
chr1	52200000	52300000	0	0.03198	0.41668	307	426	355		chr_1	52200000	52300000	0	0.40382	0.00554	621	566	594
chr1	52300000	52400000	0.04664	0	0.25334	1020	1109	1039		chr_1	52300000	52400000	0	0.11384	0	482	564	622
chr1	52400000	52500000	0.07506	0.01136	0.01136	595	743	669		chr_1	52400000	52500000	0	0.29888	0.01674	531	589	577
chr1	52500000	52600000	0.38456	0.02102	0.13336	820	951	919		chr_1	52500000	52600000	0	0.07086	0.02012	662	765	819
chr1	52600000	52700000	0	0.0522	0.23922	749	924	857		chr_1	52600000	52700000	0	0.27858	0	425	478	499
chr1	52700000	52800000	0.0211	0.05738	0.33006	806	956	897		chr_1	52700000	52800000	0	0.2732	0	967	873	965
chr1	52800000	52900000	0	0.02334	0.28946	751	928	884		chr_1	52800000	52900000	0	0.42132	0	415	576	631
chr1	52900000	53000000	0.05392	0.08958	0.08958	776	793	803		chr_1	52900000	53000000	0.0726	0.25634	0.0161	822	850	923
chr1	53000000	53100000	0	0.02	0.02	701	801	769		chr_1	53000000	53100000	0	0.4385	0.03824	801	811	890
chr1	53100000	53200000	0.0492	0.0588	0.28938	850	983	928		chr_1	53100000	53200000	0	0.16108	0.01962	757	662	693
chr1	53200000	53300000	0.04026	0.055	0.10576	901	1039	1009		chr_1	53200000	53300000	0.01936	0.46414	0.15052	819	849	932
chr1	53300000	53400000	0.10354	0	0	790	883	848		chr_1	53300000	53400000	0.06348	0.28422	0.04912	699	652	692
chr1	53400000	53500000	0	0.03306	0.31778	141	213	148		chr_1	53400000	53500000	0	0.44762	0	713	779	791
chr1	53500000	53600000	0.00214	0.01488	0.01488	560	756	548		chr_1	53500000	53600000	0.00884	0.08	0.01352	807	870	899
chr1	53600000	53642268	0.02516	0.01134	0.01134	1	5	1		chr_1	53600000	53700000	0.06592	0.13716	0.09674	986	1009	1006
chr2	0	100000	0	0.00806	0.00806	31	17	5		chr_1	53700000	53800000	0.32462	0.09322	0.01408	607	663	765
chr2	100000	200000	0.02082	0.0787	0.0787	8	9	1		chr_1	53800000	53828150	0.05764	0.3196	0.14992	1	5	4
chr2	200000	300000	0.54104	0.02648	0.13914	1	1	1		chr_2	0	100000	0.1933	0.30022	0.12812	860	707	786
chr2	300000	400000	0.06832	0	0	69	29	51		chr_2	100000	200000	0.15614	0.15864	0.04428	363	247	275
chr2	400000	500000	0	0	0.40068	1	1	1		chr_2	200000	300000	0	0.01576	0.10126	482	481	512
chr2	500000	600000	0.1396	0.02842	0.32768	1	1	1		chr_2	300000	400000	0.04926	0.1239	0.04782	501	567	496
chr2	600000	700000	0.0598	0.0399	0.25604	9	1	1		chr_2	400000	500000	0.07392	0.26908	0.06428	726	530	528
chr2	700000	800000	0	0.00814	0.24916	5	1	1		chr_2	500000	600000	0.38216	0.16348	0.06204	546	296	295
chr2	800000	900000	0.04558	0.03084	0.21766	355	353	268		chr_2	600000	700000	0	0.3924	0.08954	516	539	477
chr2	900000	1000000	0.57434	0.0514	0.0514	561	612	586		chr_2	700000	800000	0.02026	0.11944	0.0942	845	855	869
chr2	1000000	1100000	0.87528	0.14592	0.2419	467	537	552		chr_2	800000	900000	0	0.44964	0.12204	475	518	550
chr2	1100000	1200000	0	0.0469	0.0469	803	1050	736		chr_2	900000	1000000	0.05044	0.04634	0.14408	182	209	207
chr2	1200000	1300000	0.4392	0.12	0.12	308	482	367		chr_2	1000000	1100000	0.04258	0.05426	0.28832	356	399	432
chr2	1300000	1400000	0.15226	0.09518	0.09518	603	701	687		chr_2	1100000	1200000	0.03926	0.3029	0.0083	264	296	311
chr2	1400000	1500000	0	0.07704	0.07704	949	983	1037		chr_2	1200000	1300000	0.09612	0.0678	0.10298	241	307	270
chr2	1500000	1600000	0.05882	0.0546	0.2991	473	492	500		chr_2	1300000	1400000	0.05686	0.20858	0.03142	646	643	683
chr2	1600000	1700000	0	0.03542	0.30756	197	279	250		chr_2	1400000	1500000	0	0.43826	0.0421	598	583	672
chr2	1700000	1800000	0	0.03152	0.27716	336	443	356		chr_2	1500000	1600000	0.00212	0.0647	0.05482	163	200	233
chr2	1800000	1900000	0	0.05386	0.05386	284	312	313		chr_2	1600000	1700000	0	0.01262	0.0334	500	493	580
chr2	1900000	2000000	0.00212	0.02474	0.40254	237	288	291		chr_2	1700000	1800000	0.02472	0.25502	0.09062	573	498	527
chr2	2000000	2100000	0	0.01098	0.27604	774	977	854		chr_2	1800000	1900000	0.02192	0.27856	0.19454	324	402	426
chr2	2100000	2200000	0	0.01792	0.36802	469	639	584		chr_2	1900000	2000000	0.08294	0.17356	0.04094	656	626	657
chr2	2200000	2300000	0.00654	0.02214	0.02214	168	197	194		chr_2	2000000	2100000	0.60488	0.09148	0.01526	622	566	570
chr2	2300000	2400000	0	0.03606	0.03606	686	773	660		chr_2	2100000	2200000	0	0.4059	0.03926	480	653	632
chr2	2400000	2500000	0	0.05316	0.3747	549	710	599		chr_2	2200000	2300000	0.13748	0.01622	0.05538	475	471	492
chr2	2500000	2600000	0.023	0.0534	0.06136	510	715	641		chr_2	2300000	2400000	0.0564	0.1208	0.02204	275	293	350
chr2	2600000	2700000	0.15002	0.00982	0.34816	500	551	540		chr_2	2400000	2500000	0	0.331	0.04926	610	471	538
chr2	2700000	2800000	0	0.05498	0.30018	686	784	779		chr_2	2500000	2600000	0.27456	0.2183	0.04988	502	531	561
chr2	2800000	2900000	0.00212	0.00642	0.40872	444	512	528		chr_2	2600000	2700000	0.91582	0.15394	0.10534	647	700	778
chr2	2900000	3000000	0	0.04002	0.70152	338	336	309		chr_2	2700000	2800000	0.44168	0.12292	0.1827	399	484	527
chr2	3000000	3100000	0	0	0.34074	720	538	476		chr_2	2800000	2900000	0.18818	0.06916	0.04502	131	300	323
chr2	3100000	3200000	0	0.02854	0.27274	656	591	672		chr_2	2900000	3000000	0.24848	0.3057	0.00788	351	411	447
chr2	3200000	3300000	0	0.01504	0.01504	200	464	388		chr_2	3000000	3100000	0.1502	0.0149	0.06006	486	567	570
chr2	3300000	3400000	0	0.03404	0.35882	650	787	749		chr_2	3100000	3200000	0	0.11864	0.15716	404	381	395
chr2	3400000	3500000	0	0.01346	0.17034	470	563	515		chr_2	3200000	3300000	0.05896	0.41666	0.01606	707	729	747
chr2	3500000	3600000	0	0.04274	0.04274	212	253	416		chr_2	3300000	3400000	0	0.51422	0.00218	498	479	523
chr2	3600000	3700000	0	0.02688	0.6449	499	588	537		chr_2	3400000	3500000	0	0.50748	0.02448	742	785	844
chr2	3700000	3800000	0	0.0701	0.12906	493	557	578		chr_2	3500000	3600000	0	0.03312	0.06156	185	350	374
chr2	3800000	3900000	0	0.01708	0.7652	673	795	619		chr_2	3600000	3700000	0	0.2597	0	775	758	822
chr2	3900000	4000000	0	0.09062	0.09062	662	769	738		chr_2	3700000	3800000	0	0.09022	0	1124	949	962
chr2	4000000	4100000	0	0.01104	0.45656	718	746	662		chr_2	3800000	3900000	0	0.26546	0.00844	817	815	850
chr2	4100000	4200000	0	0.10916	0.35138	318	404	512		chr_2	3900000	4000000	0	0.30304	0	637	811	751
chr2	4200000	4300000	0	0.03634	0.19192	635	694	671		chr_2	4000000	4100000	0	0.00286	0	1010	898	930
chr2	4300000	4400000	0	0.06434	0.33978	807	918	759		chr_2	4100000	4200000	0	0.35392	0.01642	797	744	803
chr2	4400000	4500000	0	0	0.35818	973	1101	1005		chr_2	4200000	4300000	0	0.65088	0	768	775	791
chr2	4500000	4600000	0	0.00596	0.00596	703	782	823		chr_2	4300000	4400000	0	0.5705	0	636	580	635
chr2	4600000	4700000	0	0.0215	0.2011	765	850	863		chr_2	4400000	4500000	0.181	0.07804	0.07144	735	623	681
chr2	4700000	4800000	0	0.01128	0.38906	877	969	943		chr_2	4500000	4600000	0.13054	0.2882	0.02172	700	657	625
chr2	4800000	4900000	0.33488	0.09232	0.37092	991	1076	1054		chr_2	4600000	4700000	0.09	0.06176	0.07938	338	356	355
chr2	4900000	5000000	0.03236	0.06968	0.17868	683	790	765		chr_2	4700000	4800000	0	0.33736	0	473	319	343
chr2	5000000	5100000	0	0	0.59308	500	525	489		chr_2	4800000	4900000	0	0.06416	0.01466	740	680	638
chr2	5100000	5200000	0	0.04474	0.142	440	586	539		chr_2	4900000	5000000	0	0.32468	0	643	551	637
chr2	5200000	5300000	0	0.03832	0.23936	756	810	840		chr_2	5000000	5100000	0	0.2861	0.01466	621	550	534
chr2	5300000	5400000	0	0	0.04396	279	269	242		chr_2	5100000	5200000	0	0.4335	0.09242	1062	879	926
chr2	5400000	5500000	0	0.03166	0.39614	569	617	638		chr_2	5200000	5300000	0	0.27206	0.0253	537	400	428
chr2	5500000	5600000	0	0.00448	0.34914	695	816	747		chr_2	5300000	5400000	0	0.29014	0	1	5	16
chr2	5600000	5700000	0	0.02258	0.02258	583	653	642		chr_2	5400000	5500000	0	0.05736	0	26	13	44
chr2	5700000	5800000	0	0.01472	0.16948	747	815	744		chr_2	5500000	5600000	0	0.4017	0	28	17	8
chr2	5800000	5900000	0	0.03146	0.0807	1018	1146	1055		chr_2	5600000	5700000	0	0.12604	0.06342	54	40	66
chr2	5900000	6000000	0	0.01774	0.66958	161	101	116		chr_2	5700000	5800000	0	0.04478	0.0936	40	24	58
chr2	6000000	6100000	0	0.03228	0.32778	101	19	39		chr_2	5800000	5900000	0	0.27528	0.03546	21	19	31
chr2	6100000	6200000	0.00156	0.07332	0.31936	396	15	30		chr_2	5900000	6000000	0	0.10862	0.00922	56	95	102
chr2	6200000	6300000	0.08364	0.01666	0.22812	275	49	75		chr_2	6000000	6100000	0	0.01486	0.05896	409	372	400
chr2	6300000	6400000	0.11766	0.05026	0.15326	153	112	151		chr_2	6100000	6200000	0	0.30556	0.00944	399	450	452
chr2	6400000	6500000	0	0	0.1763	195	90	130		chr_2	6200000	6300000	0	0.21502	0	356	281	339
chr2	6500000	6600000	0.17986	0.00656	0.15152	83	106	111		chr_2	6300000	6400000	0.01138	0.0969	0.21794	376	359	409
chr2	6600000	6700000	0.0502	0.03722	0.03722	500	502	578		chr_2	6400000	6500000	0.04076	0.2995	0.00254	356	328	369
chr2	6700000	6800000	0.04928	0.05134	0.18518	522	475	423		chr_2	6500000	6600000	0	0.03992	0	56	53	127
chr2	6800000	6900000	0.19052	0.06066	0.2075	593	287	362		chr_2	6600000	6700000	0	0.18012	0	122	195	195
chr2	6900000	7000000	0.06782	0.06612	0.06612	614	503	500		chr_2	6700000	6800000	0	0.30134	0	329	398	437
chr2	7000000	7100000	0.1133	0.03468	0.41526	423	404	352		chr_2	6800000	6900000	0	0.48638	0	413	372	416
chr2	7100000	7200000	0.02486	0.0333	0.0333	579	103	265		chr_2	6900000	7000000	0	0.23994	0	218	120	119
chr2	7200000	7300000	0.05332	0.03	0.25218	233	106	162		chr_2	7000000	7100000	0	0.27718	0.00486	1	1	1
chr2	7300000	7400000	0.00906	0.00832	0.13788	336	398	416		chr_2	7100000	7200000	0	0.45564	0	199	223	220
chr2	7400000	7500000	0.25408	0.01438	0.1247	491	509	501		chr_2	7200000	7300000	0.08358	0.11914	0.0436	188	253	337
chr2	7500000	7600000	0.07348	0.01406	0.26072	141	73	99		chr_2	7300000	7400000	0.08896	0.07846	0.02084	238	251	275
chr2	7600000	7700000	0.17636	0.0176	0.0176	1	1	1		chr_2	7400000	7500000	0	0.00674	0.0648	378	377	430
chr2	7700000	7800000	0.02772	0.03664	0.49398	1	1	1		chr_2	7500000	7600000	0	0.422	0.02046	71	125	159
chr2	7800000	7900000	0.09084	0.0365	0.0365	1	1	1		chr_2	7600000	7700000	0.02938	0.06902	0.29636	184	296	316
chr2	7900000	8000000	0.18562	0.01982	0.09286	1	1	1		chr_2	7700000	7800000	0.14272	0.28684	0.0077	191	173	220
chr2	8000000	8100000	0.10706	0.04662	0.2086	1	1	1		chr_2	7800000	7900000	0.04842	0.4433	0.06706	352	245	301
chr2	8100000	8200000	0.2647	0.04394	0.04394	76	90	141		chr_2	7900000	8000000	0.13032	0.05176	0.42466	405	369	384
chr2	8200000	8300000	0.08374	0.00452	0.42524	283	451	323		chr_2	8000000	8100000	0.06332	0.13386	0.11462	429	344	430
chr2	8300000	8400000	0	0.03774	0.28298	457	330	464		chr_2	8100000	8200000	0.06342	0.46754	0.02136	380	408	437
chr2	8400000	8500000	0	0.07848	0.57516	418	339	357		chr_2	8200000	8300000	0.09158	0.22016	0.0492	400	337	408
chr2	8500000	8600000	0	0.00396	0.58454	328	407	395		chr_2	8300000	8400000	0	0.17922	0.03068	66	99	93
chr2	8600000	8700000	0	0.00188	0.00188	145	158	219		chr_2	8400000	8500000	0.04894	0.0283	0.13842	17	56	72
chr2	8700000	8800000	0	0.0218	0.0218	273	395	346		chr_2	8500000	8600000	0.01298	0.44392	0	8	19	24
chr2	8800000	8900000	0.092	0.02538	0.02538	297	347	305		chr_2	8600000	8700000	0.27198	0.04036	0.03358	246	279	292
chr2	8900000	9000000	0	0.02498	0.31424	497	606	362		chr_2	8700000	8800000	0.13752	0.02854	0.0914	77	94	56
chr2	9000000	9100000	0	0	0.22408	533	593	497		chr_2	8800000	8900000	0.12376	0.12576	0.0496	109	102	126
chr2	9100000	9200000	0.04646	0.03822	0.5886	258	336	299		chr_2	8900000	9000000	0.00422	0.4042	0	208	159	135
chr2	9200000	9300000	0.15576	0.04494	0.04494	482	425	406		chr_2	9000000	9100000	0.09302	0.0546	0.07476	94	21	45
chr2	9300000	9400000	0.04918	0.1274	0.2574	278	220	172		chr_2	9100000	9200000	0.18384	0.03486	0.10072	189	155	161
chr2	9400000	9500000	0.02942	0.01758	0.01758	21	3	1		chr_2	9200000	9300000	0.13954	0.17348	0.09162	163	120	135
chr2	9500000	9600000	0.3028	0.13528	0.13528	58	15	19		chr_2	9300000	9400000	0.22282	0.1496	0.08264	164	208	191
chr2	9600000	9700000	0.29236	0.03794	0.24338	153	160	154		chr_2	9400000	9500000	0.22516	0.05488	0.04658	306	232	245
chr2	9700000	9800000	0	0.01806	0.2976	97	104	109		chr_2	9500000	9600000	0	0.26132	0	103	113	131
chr2	9800000	9900000	0.00212	0.10032	0.47798	122	69	104		chr_2	9600000	9700000	0	0.1217	0.08138	70	34	77
chr2	9900000	10000000	0	0.0151	0.12108	270	98	166		chr_2	9700000	9800000	0	0.27722	0.06792	171	81	107
chr2	10000000	10100000	0.04668	0.03086	0.18668	155	274	224		chr_2	9800000	9900000	0	0.57302	0.0112	284	187	228
chr2	10100000	10200000	0.01422	0.03428	0.03428	182	64	85		chr_2	9900000	10000000	0	0.15714	0.0201	247	227	232
chr2	10200000	10300000	0.08884	0.03792	0.24544	196	68	117		chr_2	10000000	10100000	0	0.17066	0.06326	6	3	22
chr2	10300000	10400000	0.08566	0.06576	0.16334	153	170	159		chr_2	10100000	10200000	0	0.24582	0	1	5	2
chr2	10400000	10500000	0	0.016	0.36428	239	196	220		chr_2	10200000	10300000	0.10094	0.23892	0.0553	15	3	5
chr2	10500000	10600000	0.09024	0.233	0.233	269	335	283		chr_2	10300000	10400000	0	0.40034	0	3	16	27
chr2	10600000	10700000	0.04106	0.07578	0.07578	132	110	103		chr_2	10400000	10500000	0.03448	0.16976	0	28	45	52
chr2	10700000	10800000	0.09094	0.00602	0.15038	78	63	1		chr_2	10500000	10600000	0.1435	0.19028	0.009	241	324	325
chr2	10800000	10900000	0	0.00324	0.3853	356	351	191		chr_2	10600000	10700000	0.0468	0.3138	0.00988	261	240	246
chr2	10900000	11000000	0.0705	0.01832	0.2772	421	498	348		chr_2	10700000	10800000	0.03246	0.15104	0.14802	489	421	462
chr2	11000000	11100000	0.0795	0.05412	0.05412	7	7	1		chr_2	10800000	10900000	0.28792	0.21282	0.05566	27	43	48
chr2	11100000	11200000	0	0.0737	0.41692	6	7	1		chr_2	10900000	11000000	0.3089	0.04556	0.08154	214	203	279
chr2	11200000	11300000	0.03504	0.08802	0.34736	30	29	25		chr_2	11000000	11100000	0.04434	0.39478	0.00988	252	230	281
chr2	11300000	11400000	0.0357	0	0.00478	75	9	21		chr_2	11100000	11200000	0.0021	0.16708	0	170	209	226
chr2	11400000	11500000	0.1998	0.01522	0.01522	65	9	35		chr_2	11200000	11300000	0	0.14232	0	92	98	101
chr2	11500000	11600000	0.07278	0.07516	0.07516	196	210	224		chr_2	11300000	11400000	0.0471	0.27722	0.02716	188	198	193
chr2	11600000	11700000	0.1544	0.0597	0.0597	116	135	136		chr_2	11400000	11500000	0	0.14942	0.29592	394	305	301
chr2	11700000	11800000	0.2423	0.00656	0.13284	258	254	263		chr_2	11500000	11600000	0.0666	0.46588	0.06076	146	143	142
chr2	11800000	11900000	0	0.10002	0.15194	444	568	468		chr_2	11600000	11700000	0.34402	0.68838	0.04008	69	76	75
chr2	11900000	12000000	0	0.07848	0.07848	81	148	89		chr_2	11700000	11800000	0.06628	0.43628	0.10056	74	108	120
chr2	12000000	12100000	0.06308	0.1023	0.24386	380	419	288		chr_2	11800000	11900000	0.0021	0.2024	0.0862	296	336	355
chr2	12100000	12200000	0.11904	0.00446	0.2673	212	312	223		chr_2	11900000	12000000	0.04052	0.13048	0	402	357	372
chr2	12200000	12300000	0.06422	0.17584	0.50286	221	192	214		chr_2	12000000	12100000	0	0.10614	0.01976	285	214	262
chr2	12300000	12400000	0.01484	0.04028	0.36992	136	171	89		chr_2	12100000	12200000	0.0923	0.40996	0.02108	273	224	276
chr2	12400000	12500000	0.484	0.0526	0.17046	202	220	199		chr_2	12200000	12300000	0.06894	0.2875	0.09764	194	182	202
chr2	12500000	12600000	0	0.01692	0.38178	385	436	338		chr_2	12300000	12400000	0.08348	0.2122	0.02288	340	309	408
chr2	12600000	12700000	0	0	0.17768	119	140	151		chr_2	12400000	12500000	0	0.55692	0.04008	114	107	132
chr2	12700000	12800000	0.1755	0.06568	0.06568	199	209	244		chr_2	12500000	12600000	0.04526	0.07804	0.0856	323	293	326
chr2	12800000	12900000	0.28622	0.0229	0.13612	158	135	153		chr_2	12600000	12700000	0.03574	0.0257	0.09804	247	272	288
chr2	12900000	13000000	0.12396	0.01164	0.01164	166	141	121		chr_2	12700000	12800000	0.19818	0.00422	0.12898	65	79	67
chr2	13000000	13100000	0.235	0.01608	0.01608	329	339	345		chr_2	12800000	12900000	0.2716	0.0629	0.10172	75	76	76
chr2	13100000	13200000	0.05174	0.02114	0.21096	351	396	337		chr_2	12900000	13000000	0.16432	0.02166	0.20462	190	241	233
chr2	13200000	13300000	0.16434	0	0.3127	449	511	406		chr_2	13000000	13100000	0.22564	0.00832	0.15326	92	92	131
chr2	13300000	13400000	0.18048	0.0098	0.25322	110	128	116		chr_2	13100000	13200000	0	0.16912	0.23386	286	282	289
chr2	13400000	13500000	0.08754	0.01016	0.01016	408	475	351		chr_2	13200000	13300000	0.01068	0.03954	0.05178	163	163	162
chr2	13500000	13600000	0.08754	0.00226	0.10596	243	330	249		chr_2	13300000	13400000	0.12774	0.11006	0.08658	213	226	239
chr2	13600000	13700000	0.49996	0.04076	0.04076	295	335	337		chr_2	13400000	13500000	0.04482	0.52714	0.01232	99	102	101
chr2	13700000	13800000	0.10602	0.03794	0.03794	210	277	247		chr_2	13500000	13600000	0.06704	0.43934	0.03774	4	8	3
chr2	13800000	13900000	0.05316	0.0814	0.0814	195	241	209		chr_2	13600000	13700000	0.36506	0.25506	0.01612	208	229	325
chr2	13900000	14000000	0.26028	0.04394	0.2092	14	13	12		chr_2	13700000	13800000	0.12042	0.2824	0	429	425	446
chr2	14000000	14100000	0.15478	0.02864	0.13476	219	318	292		chr_2	13800000	13900000	0	0.40982	0.01976	288	273	282
chr2	14100000	14200000	0.3961	0.10518	0.10518	92	122	97		chr_2	13900000	14000000	0.32316	0.24538	0.11066	208	186	239
chr2	14200000	14300000	0	0.00638	0.39226	453	550	420		chr_2	14000000	14100000	0.20974	0.143	0.04292	204	193	228
chr2	14300000	14400000	0.08416	0.0041	0.0041	92	78	60		chr_2	14100000	14200000	0.13088	0.01506	0.3088	55	38	48
chr2	14400000	14500000	0.1206	0	0	374	406	312		chr_2	14200000	14300000	0.2768	0.01608	0.04226	81	62	72
chr2	14500000	14600000	0.06072	0.00986	0.00986	212	131	105		chr_2	14300000	14400000	0.00728	0.2844	0.03086	24	17	21
chr2	14600000	14700000	0	0.00208	0.09548	77	71	75		chr_2	14400000	14500000	0.1528	0	0.05328	89	155	161
chr2	14700000	14800000	0.0122	0.08378	0.08378	127	131	143		chr_2	14500000	14600000	0.17526	0.28088	0.035	96	87	114
chr2	14800000	14900000	0	0.00624	0.00624	367	418	386		chr_2	14600000	14700000	0.17504	0.0084	0.07266	10	57	87
chr2	14900000	15000000	0.02064	0.079	0.23318	364	380	395		chr_2	14700000	14800000	0.0793	0.0146	0.054	146	132	161
chr2	15000000	15100000	0	0.00936	0.16512	241	272	244		chr_2	14800000	14900000	0.46404	0.0431	0.01908	55	55	66
chr2	15100000	15200000	0.0466	0.05934	0.35192	213	242	250		chr_2	14900000	15000000	0.04156	0.042	0.06084	151	53	24
chr2	15200000	15300000	0.49356	0.04096	0.09706	171	206	178		chr_2	15000000	15100000	0.0509	0.1075	0.13748	285	246	290
chr2	15300000	15400000	0.18408	0.00716	0.09444	1	3	1		chr_2	15100000	15200000	0.26036	0.26668	0.0337	19	48	56
chr2	15400000	15500000	0	0.03466	0.17434	119	126	109		chr_2	15200000	15300000	0.46874	0.05168	0.13954	190	225	251
chr2	15500000	15600000	0.06638	0	0	6	5	11		chr_2	15300000	15400000	0.07172	0.21512	0.12294	108	55	70
chr2	15600000	15700000	0.40526	0.00992	0.00992	174	180	173		chr_2	15400000	15500000	0	0.41568	0.08488	3	5	16
chr2	15700000	15800000	0.13656	0.00178	0.11004	47	15	22		chr_2	15500000	15600000	0.0838	0.03202	0.09594	7	9	16
chr2	15800000	15900000	0.30592	0.03224	0.03224	20	16	23		chr_2	15600000	15700000	0.10802	0.00288	0.14036	98	93	97
chr2	15900000	16000000	0.01078	0.00214	0.10768	134	142	115		chr_2	15700000	15800000	0.05818	0.0085	0.08456	189	194	207
chr2	16000000	16100000	0.07978	0.14668	0.14668	164	138	85		chr_2	15800000	15900000	0	0.21422	0.0102	127	133	154
chr2	16100000	16200000	0.00746	0.02094	0.12548	175	197	195		chr_2	15900000	16000000	0.00568	0.06674	0.02002	6	70	84
chr2	16200000	16300000	0.10208	0.14214	0.14214	73	88	71		chr_2	16000000	16100000	0	0.20902	0.01464	99	131	143
chr2	16300000	16400000	0	0.0073	0.0073	234	269	239		chr_2	16100000	16200000	0.03194	0.07844	0.09554	259	226	235
chr2	16400000	16500000	0.18268	0.0244	0.0244	34	33	66		chr_2	16200000	16300000	0.04564	0.36318	0.04904	11	24	45
chr2	16500000	16600000	0.22504	0.03512	0.03512	78	91	91		chr_2	16300000	16400000	0.49702	0.03626	0.15756	1	1	5
chr2	16600000	16700000	0	0.06152	0.15502	44	13	22		chr_2	16400000	16500000	0.14808	0.15052	0.03594	66	52	62
chr2	16700000	16800000	0.0759	0	0	172	172	166		chr_2	16500000	16600000	0.11218	0.14698	0.29148	14	53	28
chr2	16800000	16900000	0.02994	0.07732	0.07732	146	158	172		chr_2	16600000	16700000	0.06608	0.1059	0.0414	18	15	13
chr2	16900000	17000000	0.19784	0.04614	0.04614	134	160	149		chr_2	16700000	16800000	0.27222	0.01942	0.1641	222	276	255
chr2	17000000	17100000	0.06402	0.01432	0.14374	36	95	78		chr_2	16800000	16900000	0.2981	0.0132	0.14628	29	67	62
chr2	17100000	17200000	0.31808	0	0	6	3	3		chr_2	16900000	17000000	0.21806	0.00178	0.02286	20	5	9
chr2	17200000	17300000	0.0082	0	0	210	234	232		chr_2	17000000	17100000	0.00698	0.01308	0.1655	129	221	197
chr2	17300000	17400000	0.1077	0.06968	0.06968	230	267	197		chr_2	17100000	17200000	0.07954	0.00214	0.10506	153	160	156
chr2	17400000	17500000	0.38876	0.0455	0.2188	9	1	1		chr_2	17200000	17300000	0	0.19108	0.16072	169	40	35
chr2	17500000	17600000	0.6	0.0124	0.0124	11	28	35		chr_2	17300000	17400000	0.10104	0.15872	0.04478	146	130	153
chr2	17600000	17700000	0.09502	0.00226	0.12546	80	51	47		chr_2	17400000	17500000	0.03466	0.08656	0.03132	105	89	82
chr2	17700000	17800000	0.13022	0.00742	0.1442	17	25	11		chr_2	17500000	17600000	0	0.02574	0.12836	245	219	233
chr2	17800000	17900000	0	0.07308	0.20152	23	19	11		chr_2	17600000	17700000	0.20754	0.01112	0.08746	538	532	517
chr2	17900000	18000000	0.1635	0.02156	0.12958	58	78	79		chr_2	17700000	17800000	0.32584	0.21006	0.0328	113	88	92
chr2	18000000	18100000	0.25928	0.00972	0.1695	106	156	150		chr_2	17800000	17900000	0.0652	0.04008	0.05946	309	223	245
chr2	18100000	18200000	0.50578	0.04066	0.04066	7	15	19		chr_2	17900000	18000000	0.03552	0.08408	0.14344	18	3	5
chr2	18200000	18300000	0.03026	0.074	0.074	98	126	131		chr_2	18000000	18100000	0.20582	0.05874	0.12408	26	77	77
chr2	18300000	18400000	0.0841	0.0043	0.13426	165	191	194		chr_2	18100000	18200000	0	0.16676	0.17262	388	260	294
chr2	18400000	18500000	0	0.03528	0.28534	58	26	36		chr_2	18200000	18300000	0.32888	0.10214	0.02772	12	13	10
chr2	18500000	18600000	0.18004	0	0.08802	148	170	140		chr_2	18300000	18400000	0.09572	0.09644	0.04614	9	9	14
chr2	18600000	18700000	0.01176	0.00502	0.45364	104	93	98		chr_2	18400000	18500000	0.11518	0	0.25332	21	12	11
chr2	18700000	18800000	0.03444	0	0.26932	189	236	219		chr_2	18500000	18600000	0.2711	0.2066	0	55	28	53
chr2	18800000	18900000	0.01674	0	0	361	430	382		chr_2	18600000	18700000	0.60816	0.01112	0.01872	112	72	72
chr2	18900000	19000000	0.19404	0.0127	0.39866	176	398	209		chr_2	18700000	18800000	0.0959	0.12442	0.2146	13	13	19
chr2	19000000	19100000	0.33682	0.00786	0.17488	395	342	337		chr_2	18800000	18900000	0.1313	0.13368	0.0628	11	69	67
chr2	19100000	19200000	0	0.06708	0.25086	1	1	1		chr_2	18900000	19000000	0	0.17086	0.11334	45	34	18
chr2	19200000	19300000	0.24362	0.01162	0.01162	39	14	24		chr_2	19000000	19100000	0.04106	0.07572	0.0241	86	125	116
chr2	19300000	19400000	0	0.06878	0.06878	347	196	151		chr_2	19100000	19200000	0.2161	0.05266	0.05652	172	119	137
chr2	19400000	19500000	0.0601	0.03316	0.03316	131	156	32		chr_2	19200000	19300000	0.62604	0.03734	0.0086	270	166	168
chr2	19500000	19600000	0.24888	0.0411	0.23144	148	15	8		chr_2	19300000	19400000	0.02952	0.0665	0.09084	340	239	302
chr2	19600000	19700000	0.25184	0	0.1745	318	1	7		chr_2	19400000	19500000	0.0668	0.1013	0.061	188	174	215
chr2	19700000	19800000	0.21652	0.04974	0.04974	42	44	19		chr_2	19500000	19600000	0	0.33906	0.02456	296	366	411
chr2	19800000	19900000	0.03988	0	0	5	16	3		chr_2	19600000	19700000	0.04322	0.22058	0.03748	209	92	224
chr2	19900000	20000000	0.03686	0.03498	0.14382	24	60	29		chr_2	19700000	19800000	0.16072	0.25142	0.04914	305	192	207
chr2	20000000	20100000	0	0	0	20	7	5		chr_2	19800000	19900000	0.08484	0.22882	0.12954	186	174	175
chr2	20100000	20200000	0	0.05616	0.07764	16	1	1		chr_2	19900000	20000000	0.19202	0.14472	0.02486	138	53	46
chr2	20200000	20300000	0.0283	0.00816	0.19446	9	3	7		chr_2	20000000	20100000	0.2599	0.04954	0.06748	135	105	139
chr2	20300000	20400000	0.13706	0.0365	0.3078	244	253	238		chr_2	20100000	20200000	0.25934	0.04074	0.07644	86	61	74
chr2	20400000	20500000	0.26188	0.00328	0.00328	229	164	224		chr_2	20200000	20300000	0.13786	0.12632	0.02528	102	94	142
chr2	20500000	20600000	0.13564	0.03884	0.03884	79	118	106		chr_2	20300000	20400000	0	0.08962	0.08562	9	10	22
chr2	20600000	20700000	0.01338	0.005	0.005	425	680	440		chr_2	20400000	20500000	0.18266	0.06768	0.18312	86	58	100
chr2	20700000	20800000	0.12032	0.0373	0.0373	336	490	463		chr_2	20500000	20600000	0.19184	0.04666	0.12086	14	29	37
chr2	20800000	20900000	0.2463	0.004	0.22438	241	266	183		chr_2	20600000	20700000	0.04446	0.03246	0.02216	439	349	370
chr2	20900000	21000000	0.13404	0.01488	0.0722	308	211	271		chr_2	20700000	20800000	0.17072	0.26754	0.1364	483	400	460
chr2	21000000	21100000	0.25916	0.01326	0.26422	235	246	179		chr_2	20800000	20900000	0.09056	0.02216	0.10022	9	3	13
chr2	21100000	21200000	0.064	0.01626	0.1462	59	35	13		chr_2	20900000	21000000	0.00548	0.02966	0.12666	306	247	246
chr2	21200000	21300000	0.02078	0.03906	0.21828	129	226	143		chr_2	21000000	21100000	0	0.26522	0.02026	391	363	364
chr2	21300000	21400000	0.02046	0.00548	0.26476	78	65	55		chr_2	21100000	21200000	0	0.02742	0.00914	9	5	9
chr2	21400000	21500000	0	0.02034	0.31196	88	30	70		chr_2	21200000	21300000	0.03066	0.03496	0.11628	71	78	62
chr2	21500000	21600000	0.2249	0.013	0.013	198	189	145		chr_2	21300000	21400000	0.11182	0.0976	0.11322	5	12	21
chr2	21600000	21700000	0.0766	0.01408	0.07706	81	86	93		chr_2	21400000	21500000	0.15856	0.01532	0.15198	193	177	191
chr2	21700000	21800000	0	0.0861	0.35792	332	530	318		chr_2	21500000	21600000	0.1214	0.04486	0.05672	140	158	170
chr2	21800000	21900000	0	0.0076	0.34622	353	442	367		chr_2	21600000	21700000	0.03494	0.02302	0.05256	532	483	536
chr2	21900000	22000000	0	0.02134	0.35872	379	465	401		chr_2	21700000	21800000	0.20806	0.03446	0.0761	314	307	346
chr2	22000000	22100000	0.33336	0.02868	0.02868	4	3	7		chr_2	21800000	21900000	0.26232	0.30298	0.0282	325	387	388
chr2	22100000	22200000	0.37794	0.09912	0.09912	197	310	266		chr_2	21900000	22000000	0.26824	0.02282	0.04708	152	189	240
chr2	22200000	22300000	0.44728	0.10964	0.10964	419	432	245		chr_2	22000000	22100000	0.01862	0.01336	0.09916	142	108	139
chr2	22300000	22400000	0.20738	0.1127	0.1127	94	137	101		chr_2	22100000	22200000	0.08776	0.00354	0.05478	358	388	446
chr2	22400000	22500000	0.07528	0.1429	0.29692	4	11	13		chr_2	22200000	22300000	0.03074	0.04986	0.09924	86	182	238
chr2	22500000	22600000	0.17126	0.13024	0.13024	25	29	12		chr_2	22300000	22400000	0.0497	0.0082	0.08514	217	86	139
chr2	22600000	22700000	0.3062	0.05248	0.05248	282	250	234		chr_2	22400000	22500000	0.1829	0.00806	0.02252	301	325	282
chr2	22700000	22800000	0.16558	0.05716	0.27864	333	346	343		chr_2	22500000	22600000	0	0.09888	0.08894	94	123	133
chr2	22800000	22900000	0.35946	0.08508	0.08508	480	516	507		chr_2	22600000	22700000	0	0.07138	0.20484	337	289	297
chr2	22900000	23000000	0.06076	0	0.15354	319	346	327		chr_2	22700000	22800000	0.11822	0.30646	0.03486	410	382	362
chr2	23000000	23100000	1	0.04956	0.04956	182	235	208		chr_2	22800000	22900000	0.28274	0.0421	0.1535	1	27	21
chr2	23100000	23200000	0.27338	0.06574	0.24686	321	346	323		chr_2	22900000	23000000	0.44614	0.1373	0.03684	172	166	192
chr2	23200000	23300000	0.35888	0.03696	0.03696	359	483	407		chr_2	23000000	23100000	0.34412	0.25552	0.0574	300	241	271
chr2	23300000	23400000	0.01952	0.02316	0.02316	146	263	258		chr_2	23100000	23200000	0.19042	0.07276	0.07814	136	107	127
chr2	23400000	23500000	0.36872	0	0.05992	42	105	48		chr_2	23200000	23300000	0.13882	0.16316	0.07528	266	326	373
chr2	23500000	23600000	0.30698	0.00202	0.17828	153	244	171		chr_2	23300000	23400000	0.35622	0.12822	0.0391	363	410	413
chr2	23600000	23700000	0.11324	0.17578	0.17578	358	377	303		chr_2	23400000	23500000	0.12502	0.20002	0.11784	80	77	102
chr2	23700000	23800000	0.05586	0.00598	0.05292	150	189	165		chr_2	23500000	23600000	0.31894	0.01608	0.10818	414	385	382
chr2	23800000	23900000	0.22408	0.07844	0.07844	136	161	164		chr_2	23600000	23700000	0.05122	0.1058	0.47564	367	378	354
chr2	23900000	24000000	0.05408	0.17158	0.23356	603	722	657		chr_2	23700000	23800000	0.86262	0.05282	0.06438	1	22	65
chr2	24000000	24100000	0.38124	0.09752	0.09752	34	15	19		chr_2	23800000	23900000	0.43116	0.10534	0.03526	71	333	292
chr2	24100000	24200000	0.4139	0.00728	0.00728	157	245	186		chr_2	23900000	24000000	0.27196	0.06186	0.1806	300	310	329
chr2	24200000	24300000	0.06434	0.00506	0.00506	276	294	269		chr_2	24000000	24100000	0.18778	0.02196	0.22586	283	306	300
chr2	24300000	24400000	0.11766	0.07078	0.2042	164	180	171		chr_2	24100000	24200000	0.27624	0.1282	0.07922	301	300	316
chr2	24400000	24500000	0.06214	0.0156	0.0156	373	401	375		chr_2	24200000	24300000	0.34158	0.09998	0.05424	190	230	197
chr2	24500000	24600000	0.22206	0.01392	0.16934	127	142	140		chr_2	24300000	24400000	0.147	0.35846	0.03324	364	428	465
chr2	24600000	24700000	0.23482	0.12128	0.12128	214	271	263		chr_2	24400000	24500000	0.06202	0.18288	0.19496	647	565	578
chr2	24700000	24800000	0.0812	0.0355	0.0355	191	224	207		chr_2	24500000	24600000	0.16554	0.1303	0.10508	321	310	321
chr2	24800000	24900000	0.07158	0.07384	0.2748	402	396	414		chr_2	24600000	24700000	0.05278	0.2661	0.04002	225	214	233
chr2	24900000	25000000	0.34416	0	0	286	370	367		chr_2	24700000	24800000	0.16502	0.04724	0.12516	121	61	92
chr2	25000000	25100000	0.16238	0.03438	0.03438	119	163	153		chr_2	24800000	24900000	0.5603	0.01084	0.12078	564	418	444
chr2	25100000	25200000	0.08718	0.00948	0.00948	160	209	154		chr_2	24900000	25000000	0.22758	0.11504	0.13044	318	281	304
chr2	25200000	25300000	0.15644	0.04488	0.04488	312	388	337		chr_2	25000000	25100000	0.0594	0.02428	0.272	442	353	411
chr2	25300000	25400000	0.32802	0.0161	0.0161	414	396	408		chr_2	25100000	25200000	0.3198	0.12424	0.06112	329	268	276
chr2	25400000	25500000	0.26014	0.00756	0.00756	325	398	322		chr_2	25200000	25300000	0.2017	0.21082	0.0612	409	375	435
chr2	25500000	25600000	0.13364	0.07184	0.07184	283	330	362		chr_2	25300000	25400000	0.09188	0.11028	0.11332	306	349	410
chr2	25600000	25700000	0.20822	0.01866	0.01866	495	637	567		chr_2	25400000	25500000	0.34342	0.00736	0.07272	252	190	245
chr2	25700000	25800000	0.01462	0.05318	0.05318	216	297	312		chr_2	25500000	25600000	0.21816	0.0255	0.0597	311	208	276
chr2	25800000	25900000	0.27846	0	0	250	279	267		chr_2	25600000	25700000	0.08674	0.04066	0.0732	572	502	468
chr2	25900000	26000000	0.2287	0.00466	0.00466	69	194	131		chr_2	25700000	25800000	0.14114	0.12854	0.11796	336	387	424
chr2	26000000	26100000	0.15442	0.0652	0.16654	475	594	536		chr_2	25800000	25900000	0.23192	0.01038	0.29258	48	61	53
chr2	26100000	26200000	0.391	0.00518	0.00518	112	115	121		chr_2	25900000	26000000	0.38382	0.01246	0.04642	1	13	18
chr2	26200000	26300000	0.2531	0.06714	0.06714	244	264	279		chr_2	26000000	26100000	0.16204	0.10842	0.02436	9	36	69
chr2	26300000	26400000	0.14044	0.02962	0.02962	337	392	350		chr_2	26100000	26200000	0.247	0.0133	0.13218	162	150	139
chr2	26400000	26500000	0.07618	0.05408	0.05408	100	135	91		chr_2	26200000	26300000	0.00326	0.0731	0.0979	852	729	759
chr2	26500000	26600000	0.0498	0.00158	0.14628	262	199	251		chr_2	26300000	26400000	0.2202	0	0.09152	652	509	546
chr2	26600000	26700000	0.3447	0.00172	0.10546	445	524	473		chr_2	26400000	26500000	0.14988	0.00788	0.05942	440	504	528
chr2	26700000	26800000	0.1422	0.0352	0.0352	420	290	274		chr_2	26500000	26600000	0.28562	0.0803	0.06182	263	245	248
chr2	26800000	26900000	0.33076	0	0	378	536	416		chr_2	26600000	26700000	0.52158	0	0.23388	273	292	401
chr2	26900000	27000000	0.51276	0	0	348	340	312		chr_2	26700000	26800000	0.25546	0.04678	0.07614	191	88	183
chr2	27000000	27100000	0.10904	0.11994	0.11994	436	458	490		chr_2	26800000	26900000	0.15998	0.0043	0.0139	441	379	412
chr2	27100000	27200000	0.14962	0.03484	0.03484	364	373	359		chr_2	26900000	27000000	0.12008	0.09246	0.10374	717	719	770
chr2	27200000	27300000	0.10026	0.05734	0.16096	247	265	253		chr_2	27000000	27100000	0.07574	0.0251	0.0987	620	594	650
chr2	27300000	27400000	0.15732	0.04406	0.04406	20	24	5		chr_2	27100000	27200000	0.0685	0.01286	0.03386	596	654	674
chr2	27400000	27500000	0.38822	0	0	15	1	1		chr_2	27200000	27300000	0.26294	0.11956	0.14656	177	437	425
chr2	27500000	27600000	0.41296	0.00658	0.00658	3	14	9		chr_2	27300000	27400000	0.22194	0.01854	0.09842	306	424	328
chr2	27600000	27700000	0.18862	0.03272	0.16698	1	5	1		chr_2	27400000	27500000	0.4265	0	0.02692	65	202	200
chr2	27700000	27800000	0.18586	0.0275	0.03454	9	41	27		chr_2	27500000	27600000	0.3353	0.01816	0.06294	425	403	460
chr2	27800000	27900000	0.184	0.02554	0.02554	279	326	282		chr_2	27600000	27700000	0.17316	0.02788	0.0804	510	489	410
chr2	27900000	28000000	0.1966	0.01024	0.01024	961	1203	959		chr_2	27700000	27800000	0.03274	0	0.13372	372	330	340
chr2	28000000	28100000	0.21648	0.01788	0.01788	362	335	348		chr_2	27800000	27900000	0.11778	0.09718	0.12942	730	667	640
chr2	28100000	28200000	0.47336	0.02054	0.02054	448	505	537		chr_2	27900000	28000000	0.25816	0.0426	0.04348	172	112	130
chr2	28200000	28300000	0.23328	0.00396	0.00396	315	328	308		chr_2	28000000	28100000	0.35236	0.00228	0.02838	336	330	366
chr2	28300000	28400000	0.06402	0.03442	0.22024	179	369	151		chr_2	28100000	28200000	0.36274	0.00596	0.0656	124	122	121
chr2	28400000	28500000	0.07478	0.0307	0.15196	549	1183	483		chr_2	28200000	28300000	0.13236	0.0264	0.0253	385	443	441
chr2	28500000	28600000	0.0504	0.07182	0.07182	509	606	352		chr_2	28300000	28400000	0.17598	0.03226	0.02278	681	437	494
chr2	28600000	28700000	0.02554	0.1462	0.37022	536	701	351		chr_2	28400000	28500000	0.26054	0.02596	0.10256	330	321	381
chr2	28700000	28800000	0	0.04056	0.05886	788	975	905		chr_2	28500000	28600000	0.14588	0.24488	0.026	503	561	632
chr2	28800000	28900000	0.0748	0.0569	0.21182	589	645	591		chr_2	28600000	28700000	0.19604	0.02182	0.0341	85	182	199
chr2	28900000	29000000	0.11148	0.01482	0.18444	710	825	841		chr_2	28700000	28800000	0.46744	0.02264	0.17752	99	196	241
chr2	29000000	29100000	0.32516	0.02628	0.02628	167	124	113		chr_2	28800000	28900000	0.2472	0	0.06616	437	490	544
chr2	29100000	29200000	0.1611	0.00514	0.09856	29	115	105		chr_2	28900000	29000000	0.046	0.16738	0.09136	59	69	99
chr2	29200000	29300000	0.29198	0.00706	0.00706	83	113	352		chr_2	29000000	29100000	0.03664	0.17298	0.14604	474	489	503
chr2	29300000	29400000	0.25298	0.00522	0.00522	527	397	333		chr_2	29100000	29200000	0.02954	0.06766	0.24856	381	306	391
chr2	29400000	29500000	0.06666	0.00816	0.00816	542	680	630		chr_2	29200000	29300000	0.1152	0.18096	0.11232	597	480	491
chr2	29500000	29600000	0.60106	0.01768	0.01768	532	520	443		chr_2	29300000	29400000	0.41838	0.502	0.02538	369	313	273
chr2	29600000	29700000	0.3978	0.04056	0.04056	218	210	197		chr_2	29400000	29500000	0.1304	0.13866	0.2051	166	187	196
chr2	29700000	29800000	0.41922	0.00222	0.00222	623	630	610		chr_2	29500000	29600000	0.10532	0.10306	0.09408	176	157	149
chr2	29800000	29900000	0.3933	0	0	412	415	383		chr_2	29600000	29700000	0.29552	0.03722	0.07974	137	129	159
chr2	29900000	30000000	0.11398	0.01256	0.3303	267	244	218		chr_2	29700000	29800000	0.14064	0.09934	0.12418	501	531	557
chr2	30000000	30100000	0.50988	0.0245	0.0245	325	353	329		chr_2	29800000	29900000	0.2913	0.01486	0.14632	412	386	418
chr2	30100000	30200000	0.25092	0.01824	0.01824	197	227	237		chr_2	29900000	30000000	0.27316	0.0667	0.06866	456	384	475
chr2	30200000	30300000	0.12622	0.0608	0.0608	332	361	336		chr_2	30000000	30100000	0.26034	0.00946	0.1613	451	303	418
chr2	30300000	30400000	0.22968	0.03598	0.03598	380	557	401		chr_2	30100000	30200000	0.44374	0.06026	0.00562	513	513	529
chr2	30400000	30500000	0.12132	0.07276	0.07276	451	525	573		chr_2	30200000	30300000	0.4483	0.03494	0.04678	216	209	209
chr2	30500000	30600000	0.21034	0.0052	0.0052	586	772	765		chr_2	30300000	30400000	0.41068	0.01022	0.08086	529	618	567
chr2	30600000	30700000	0.15866	0.06096	0.06096	84	162	110		chr_2	30400000	30500000	0.22272	0	0.0525	409	448	496
chr2	30700000	30800000	0.30124	0.03734	0.03734	108	161	170		chr_2	30500000	30600000	0.20784	0.32664	0.14426	505	655	749
chr2	30800000	30900000	0.26942	0.01856	0.01856	536	566	573		chr_2	30600000	30700000	0.53198	0.02342	0.04548	756	692	730
chr2	30900000	31000000	0.09994	0.01938	0.01938	67	22	72		chr_2	30700000	30800000	0.07276	0.06988	0.10576	217	208	244
chr2	31000000	31100000	0.25006	0.0564	0.0564	454	490	515		chr_2	30800000	30900000	0.09964	0.0153	0.0132	227	369	337
chr2	31100000	31200000	0.33716	0.0147	0.0147	399	410	377		chr_2	30900000	31000000	0.231	0.07064	0.1474	453	472	505
chr2	31200000	31300000	0.35292	0.02314	0.02314	539	731	490		chr_2	31000000	31100000	0.14926	0.05072	0.05608	415	338	419
chr2	31300000	31400000	0.14416	0.01266	0.01266	285	346	274		chr_2	31100000	31200000	0.16108	0.0052	0.04088	494	469	579
chr2	31400000	31500000	0.43556	0.0212	0.0212	180	198	173		chr_2	31200000	31300000	0.15034	0.06858	0.22726	313	376	399
chr2	31500000	31600000	0.16076	0.04436	0.04436	184	163	177		chr_2	31300000	31400000	0.24358	0.05482	0.07742	417	468	548
chr2	31600000	31700000	0.55684	0.03304	0.03304	407	384	314		chr_2	31400000	31500000	0.32872	0.01852	0.09044	292	305	324
chr2	31700000	31800000	0.37086	0.01022	0.01022	564	590	544		chr_2	31500000	31600000	0.08864	0	0.07318	254	261	243
chr2	31800000	31900000	0.31848	0	0	343	457	446		chr_2	31600000	31700000	0.21292	0.1649	0.02774	469	475	501
chr2	31900000	32000000	0.10864	0.03666	0.03666	680	577	497		chr_2	31700000	31800000	0.25776	0.1072	0.17008	461	437	460
chr2	32000000	32100000	0.2667	0.07584	0.07584	499	560	544		chr_2	31800000	31900000	0.36742	0.02758	0.0239	432	350	336
chr2	32100000	32200000	0.21968	0.0395	0.0395	342	452	407		chr_2	31900000	32000000	0.1351	0.01172	0.15446	517	367	422
chr2	32200000	32300000	0.27976	0.0328	0.0328	370	414	468		chr_2	32000000	32100000	0.55912	0.05022	0.08204	125	216	211
chr2	32300000	32400000	0.154	0.0493	0.0493	470	535	469		chr_2	32100000	32200000	0.17958	0.0743	0.08574	41	67	74
chr2	32400000	32500000	0.1144	0.02454	0.26258	347	308	464		chr_2	32200000	32300000	0.21698	0.00856	0.14616	35	36	48
chr2	32500000	32600000	0.02734	0.04386	0.04386	694	863	839		chr_2	32300000	32400000	0.47584	0.006	0.0581	111	98	118
chr2	32600000	32700000	0.15336	0.03846	0.03846	380	401	423		chr_2	32400000	32500000	0.26152	0.01308	0.10226	193	200	199
chr2	32700000	32800000	0.52696	0	0	288	360	363		chr_2	32500000	32600000	0.1618	0.0382	0.1153	304	276	332
chr2	32800000	32900000	0.10962	0	0	285	307	339		chr_2	32600000	32700000	0.26436	0.01288	0.08678	155	201	336
chr2	32900000	33000000	0.15328	0.01402	0.01402	225	334	272		chr_2	32700000	32800000	0.20902	0.03382	0.08942	69	87	65
chr2	33000000	33100000	0.2531	0.00788	0.00788	596	696	580		chr_2	32800000	32900000	0.2496	0.0329	0.0152	387	405	359
chr2	33100000	33200000	0.05476	0.13232	0.13232	522	544	515		chr_2	32900000	33000000	0.11598	0.02482	0.08718	298	243	252
chr2	33200000	33300000	0.0978	0.02342	0.02342	312	358	414		chr_2	33000000	33100000	0.17894	0.00934	0.04262	94	103	138
chr2	33300000	33400000	0.10908	0.01756	0.01756	415	464	475		chr_2	33100000	33200000	0.02956	0.03206	0.0778	263	242	290
chr2	33400000	33500000	0.20228	0.04768	0.04768	448	490	437		chr_2	33200000	33300000	0.13134	0.31598	0.07618	601	474	484
chr2	33500000	33600000	0.20608	0	0.21034	251	255	227		chr_2	33300000	33400000	0.48566	0.03172	0.07154	566	447	505
chr2	33600000	33700000	0.12384	0.01968	0.01968	545	548	455		chr_2	33400000	33500000	0.06748	0.00284	0.08696	433	360	508
chr2	33700000	33800000	0.42106	0	0	475	541	493		chr_2	33500000	33600000	0.21636	0.00918	0.11448	333	386	417
chr2	33800000	33900000	0.49222	0.00716	0.00716	344	364	281		chr_2	33600000	33700000	0.22642	0.02398	0.01742	415	470	430
chr2	33900000	34000000	0.41074	0.02042	0.02042	550	567	475		chr_2	33700000	33800000	0.03172	0.1302	0.09746	322	404	411
chr2	34000000	34100000	0.56336	0	0.09006	160	229	207		chr_2	33800000	33900000	0.02802	0.0156	0.22868	292	273	310
chr2	34100000	34200000	0.36544	0.06708	0.06708	37	78	95		chr_2	33900000	34000000	0.20302	0.03344	0.05174	418	362	467
chr2	34200000	34300000	0.0697	0.02422	0.02422	108	120	63		chr_2	34000000	34100000	0.15228	0.04396	0.13346	169	215	223
chr2	34300000	34400000	0.54936	0.0059	0.0059	142	145	126		chr_2	34100000	34200000	0.22042	0.00278	0.02676	502	457	521
chr2	34400000	34500000	0.42852	0.04688	0.04688	193	200	195		chr_2	34200000	34300000	0.12626	0.02262	0.0565	355	449	529
chr2	34500000	34600000	0.31342	0.00652	0.00652	240	302	311		chr_2	34300000	34400000	0.39742	0	0.1876	438	390	427
chr2	34600000	34700000	0.45522	0.00772	0.00772	393	483	379		chr_2	34400000	34500000	0.35102	0.01676	0.1122	374	337	337
chr2	34700000	34800000	0.26048	0	0	67	75	58		chr_2	34500000	34600000	0.5281	0.00748	0.01588	228	208	246
chr2	34800000	34900000	0.57578	0.01558	0.01558	343	387	370		chr_2	34600000	34700000	0.3553	0	0.16492	473	496	469
chr2	34900000	35000000	0.56658	0.02594	0.02594	310	357	364		chr_2	34700000	34800000	0.46772	0.05538	0.0685	338	335	351
chr2	35000000	35100000	0.41452	0.02204	0.02204	116	133	158		chr_2	34800000	34900000	0.61944	0.00708	0.04224	428	467	516
chr2	35100000	35200000	0.38124	0.02024	0.02024	195	213	314		chr_2	34900000	35000000	0.35234	0.02558	0.01934	448	510	527
chr2	35200000	35300000	0.15704	0.01892	0.01892	671	580	564		chr_2	35000000	35100000	0.56068	0.13912	0.05732	345	270	302
chr2	35300000	35400000	0.49224	0.03336	0.03336	666	626	612		chr_2	35100000	35200000	0.15444	0.25508	0.08632	272	260	332
chr2	35400000	35500000	0.05744	0.0235	0.11224	510	536	490		chr_2	35200000	35300000	0.27452	0.08478	0.11178	214	229	272
chr2	35500000	35600000	0.29246	0.05362	0.05362	345	383	416		chr_2	35300000	35400000	0.45886	0.01278	0.02614	474	467	497
chr2	35600000	35700000	0.26036	0.01198	0.01198	381	403	392		chr_2	35400000	35500000	0.59488	0.0142	0.02456	576	485	620
chr2	35700000	35800000	0.42728	0.0118	0.0118	432	551	516		chr_2	35500000	35600000	0.39738	0.03664	0.06488	384	389	406
chr2	35800000	35900000	0.25342	0.00542	0.02616	120	164	119		chr_2	35600000	35700000	0.6292	0.01452	0.02736	162	182	276
chr2	35900000	36000000	0.36342	0.00628	0.15766	401	614	554		chr_2	35700000	35800000	0.04734	0.01792	0.07202	281	249	283
chr2	36000000	36100000	0.31318	0.06976	0.06976	304	493	414		chr_2	35800000	35900000	0.2552	0.1514	0.09198	538	517	506
chr2	36100000	36200000	0.35744	0.00336	0.00336	472	607	641		chr_2	35900000	36000000	0.35686	0.0273	0.05882	236	205	183
chr2	36200000	36300000	0.37368	0.00786	0.00786	447	546	553		chr_2	36000000	36100000	0.24448	0.06934	0.0977	197	211	103
chr2	36300000	36400000	0.24902	0.05902	0.05902	552	622	562		chr_2	36100000	36200000	0.20364	0.0397	0.07628	529	471	499
chr2	36400000	36500000	0.4447	0.00674	0.00674	355	547	389		chr_2	36200000	36300000	0.20274	0.15974	0.04818	513	422	400
chr2	36500000	36600000	0.68724	0	0	214	263	264		chr_2	36300000	36400000	0.52712	0.04972	0.0078	565	576	590
chr2	36600000	36700000	0.18086	0.01014	0.01014	521	939	711		chr_2	36400000	36500000	0.2583	0.01252	0.0523	179	258	267
chr2	36700000	36800000	0.73464	0.03166	0.03166	315	395	358		chr_2	36500000	36600000	0.2949	0.0399	0.06854	20	90	62
chr2	36800000	36900000	0.51544	0.04594	0.04594	431	532	490		chr_2	36600000	36700000	0.25016	0.05618	0.03024	11	23	7
chr2	36900000	37000000	0.3589	0.01348	0.01348	455	500	546		chr_2	36700000	36800000	0.19322	0.00584	0.04848	227	243	224
chr2	37000000	37100000	0.49576	0.00998	0.00998	343	396	382		chr_2	36800000	36900000	0.3073	0.05798	0.04786	369	364	407
chr2	37100000	37200000	0.29164	0.02696	0.02696	330	368	308		chr_2	36900000	37000000	0.44736	0.02508	0.05804	383	303	312
chr2	37200000	37300000	0.22888	0.02438	0.21194	569	577	531		chr_2	37000000	37100000	0.5207	0.0004	0.01202	663	507	467
chr2	37300000	37400000	0.2732	0.00932	0.00932	346	467	425		chr_2	37100000	37200000	0.50158	0	0.02444	153	280	347
chr2	37400000	37500000	0.35036	0.0139	0.0139	654	850	740		chr_2	37200000	37300000	0.26372	0.02802	0.0603	327	348	391
chr2	37500000	37600000	0.5856	0.01806	0.04924	201	299	191		chr_2	37300000	37400000	0.60874	0.14614	0.01216	638	669	683
chr2	37600000	37700000	0.53898	0.00496	0.07686	184	315	225		chr_2	37400000	37500000	0.27538	0.16556	0.07758	347	359	415
chr2	37700000	37800000	0.11488	0.04266	0.04266	675	725	676		chr_2	37500000	37600000	0.53374	0.00978	0.03498	767	616	645
chr2	37800000	37900000	0.37068	0	0.18908	441	449	363		chr_2	37600000	37700000	0.26042	0.01382	0.07108	692	700	622
chr2	37900000	38000000	0.22116	0.01426	0.01426	179	259	136		chr_2	37700000	37800000	0.30438	0.0358	0.04674	249	253	276
chr2	38000000	38100000	0.47336	0.00364	0.00364	538	623	550		chr_2	37800000	37900000	0.30166	0.02592	0.06114	441	455	486
chr2	38100000	38200000	0.4485	0.02214	0.02214	397	475	358		chr_2	37900000	38000000	0.21828	0.01574	0.10564	105	82	34
chr2	38200000	38300000	0.24258	0.00328	0.00328	509	633	537		chr_2	38000000	38100000	0.59976	0.0216	0.09262	75	5	15
chr2	38300000	38400000	0.43376	0	0	215	246	322		chr_2	38100000	38200000	0.46398	0.0154	0.08802	186	461	378
chr2	38400000	38500000	0.87334	0.0483	0.08176	14	52	42		chr_2	38200000	38300000	0.22924	0.02664	0.04866	932	799	820
chr2	38500000	38600000	0.6438	0.0208	0.07086	23	66	13		chr_2	38300000	38400000	0.0643	0.20596	0.03266	419	440	378
chr2	38600000	38700000	0.34946	0.01254	0.01254	230	301	231		chr_2	38400000	38500000	0.462	0.00672	0.06734	121	211	241
chr2	38700000	38800000	0.38492	0.00802	0.00802	389	471	454		chr_2	38500000	38600000	0.4315	0.00178	0.02822	621	508	555
chr2	38800000	38900000	0.5238	0.00504	0.00504	280	311	305		chr_2	38600000	38700000	0.47554	0.02766	0.03548	495	444	482
chr2	38900000	39000000	0.2867	0.00976	0.00976	562	798	552		chr_2	38700000	38800000	0.37328	0.01148	0.01438	242	332	362
chr2	39000000	39100000	0.42264	0	0	205	221	291		chr_2	38800000	38900000	0.10896	0.24078	0.0397	220	259	284
chr2	39100000	39200000	0.43034	0.01138	0.01138	295	347	410		chr_2	38900000	39000000	0.65546	0.01608	0.0452	197	224	193
chr2	39200000	39300000	0.29952	0.0466	0.0466	630	714	649		chr_2	39000000	39100000	0.9671	0.11446	0.03044	435	389	438
chr2	39300000	39400000	0.4986	0	0	369	434	405		chr_2	39100000	39200000	0.37278	0.12958	0.03292	357	406	417
chr2	39400000	39500000	0.259	0.0112	0.13078	733	881	703		chr_2	39200000	39300000	0.20534	0.00748	0.10586	306	303	312
chr2	39500000	39600000	0.11358	0.01164	0.01164	583	786	712		chr_2	39300000	39400000	0.54928	0.01754	0.03052	264	234	242
chr2	39600000	39700000	0.24942	0.00986	0.00986	359	375	315		chr_2	39400000	39500000	0.47306	0.00228	0.02732	659	627	679
chr2	39700000	39800000	0.62014	0.00534	0.00534	511	505	516		chr_2	39500000	39600000	0.22954	0.03002	0.06904	434	496	500
chr2	39800000	39900000	0.44946	0.00764	0.00764	57	82	37		chr_2	39600000	39700000	0.35276	0	0.08066	266	335	354
chr2	39900000	40000000	0.42318	0.01764	0.01764	94	73	83		chr_2	39700000	39800000	0.50708	0.02466	0.02384	504	474	476
chr2	40000000	40100000	0.2982	0.03894	0.03894	278	500	249		chr_2	39800000	39900000	0.3296	0.03552	0.02152	560	592	623
chr2	40100000	40200000	0.48876	0.03124	0.03124	832	905	841		chr_2	39900000	40000000	0.4935	0.00298	0.1886	741	646	629
chr2	40200000	40300000	0.47628	0.02008	0.02008	308	288	292		chr_2	40000000	40100000	0.3552	0.12174	0.07266	491	552	506
chr2	40300000	40400000	0.33664	0.01252	0.01252	63	193	91		chr_2	40100000	40200000	0.21504	0.00922	0.06256	326	305	340
chr2	40400000	40500000	0.52226	0.0142	0.0142	254	315	280		chr_2	40200000	40300000	0.04046	0.10344	0.07056	350	342	392
chr2	40500000	40600000	0.19944	0.00434	0.00434	720	732	544		chr_2	40300000	40400000	0.67756	0.00284	0.03574	239	260	253
chr2	40600000	40700000	0.71034	0.02892	0.02892	462	471	469		chr_2	40400000	40500000	0.5412	0.00224	0.02368	685	599	551
chr2	40700000	40800000	0.4573	0.00238	0.00238	377	441	515		chr_2	40500000	40600000	0.29504	0.00778	0.03252	506	418	464
chr2	40800000	40900000	0.34232	0.0371	0.0371	214	390	236		chr_2	40600000	40700000	0.25252	0.0393	0.10394	724	660	641
chr2	40900000	41000000	0.19756	0.00994	0.00994	235	324	255		chr_2	40700000	40800000	0.60902	0.11964	0.0131	798	792	810
chr2	41000000	41100000	0.22016	0	0	462	480	385		chr_2	40800000	40900000	0.36048	0.02132	0.02616	701	637	710
chr2	41100000	41200000	0.36752	0.05314	0.05314	274	335	325		chr_2	40900000	41000000	0.52744	0.01972	0.05782	686	655	672
chr2	41200000	41300000	0.1882	0.01854	0.01854	317	366	305		chr_2	41000000	41100000	0.33272	0.01612	0.00966	291	294	351
chr2	41300000	41400000	0.3353	0.00374	0.09714	304	421	331		chr_2	41100000	41200000	0.21358	0.1459	0.04786	166	278	357
chr2	41400000	41500000	0.17876	0	0	621	741	704		chr_2	41200000	41300000	0.71142	0.03882	0.0764	347	424	471
chr2	41500000	41600000	0.46278	0.00242	0.00242	407	574	488		chr_2	41300000	41400000	0.3558	0.03974	0.04266	298	268	309
chr2	41600000	41700000	0.48134	0.00522	0.086	372	447	427		chr_2	41400000	41500000	0.23022	0.00234	0.07976	416	500	549
chr2	41700000	41800000	0.3762	0.00498	0.00498	177	411	270		chr_2	41500000	41600000	0.22758	0.02692	0.08426	342	264	322
chr2	41800000	41900000	0.42216	0.01294	0.01294	610	808	685		chr_2	41600000	41700000	0.27446	0.02776	0.05082	611	536	654
chr2	41900000	42000000	0.524	0	0	591	786	680		chr_2	41700000	41800000	0.29882	0.0041	0.04196	626	568	615
chr2	42000000	42100000	0.53844	0.00242	0.00242	750	921	857		chr_2	41800000	41900000	0.25238	0.01426	0.03138	483	514	595
chr2	42100000	42200000	0.67556	0.01386	0.01386	482	481	453		chr_2	41900000	42000000	0.24368	0.01154	0.06814	406	378	398
chr2	42200000	42300000	0.56078	0.01168	0.01168	372	437	378		chr_2	42000000	42100000	0.21736	0.00242	0.0487	836	664	710
chr2	42300000	42400000	0.46236	0.00952	0.00952	276	344	330		chr_2	42100000	42200000	0.71602	0.00988	0.1406	604	536	590
chr2	42400000	42500000	0.5088	0.00398	0.00398	534	574	504		chr_2	42200000	42300000	0.32888	0	0.0574	407	502	523
chr2	42500000	42600000	0.13416	0.0453	0.0453	628	693	514		chr_2	42300000	42400000	0.49782	0	0.02456	317	395	479
chr2	42600000	42700000	0.3273	0.00812	0.00812	707	932	773		chr_2	42400000	42500000	0.35424	0.0123	0.04406	529	644	700
chr2	42700000	42800000	0.38884	0.0362	0.0362	862	933	900		chr_2	42500000	42600000	0.61012	0.0095	0.03022	516	467	552
chr2	42800000	42900000	0.65322	0.0076	0.0076	829	909	756		chr_2	42600000	42700000	0.67402	0.00666	0.00928	427	415	464
chr2	42900000	43000000	0.60184	0	0	716	827	694		chr_2	42700000	42800000	0.4266	0.01414	0.0444	232	254	278
chr2	43000000	43100000	0.56224	0.00504	0.00504	240	403	308		chr_2	42800000	42900000	0.47404	0.0069	0.02026	786	751	779
chr2	43100000	43200000	0.60186	0.00864	0.00864	440	526	521		chr_2	42900000	43000000	0.38076	0.00398	0.00682	530	565	591
chr2	43200000	43300000	0.50946	0.01704	0.01704	466	730	574		chr_2	43000000	43100000	0.42682	0.02514	0.08668	860	872	900
chr2	43300000	43400000	0.40884	0.00474	0.00474	356	342	310		chr_2	43100000	43200000	0.14088	0.22882	0.10592	658	599	713
chr2	43400000	43500000	0.33794	0.01388	0.01388	354	470	511		chr_2	43200000	43300000	0.3761	0.01738	0.04084	273	245	311
chr2	43500000	43600000	0.38112	0.00358	0.00358	529	662	412		chr_2	43300000	43400000	0.32498	0.04078	0.04474	593	477	549
chr2	43600000	43700000	0.51226	0	0	608	839	601		chr_2	43400000	43500000	0.72356	0	0.03296	523	512	617
chr2	43700000	43800000	0.4188	0.00306	0.00306	581	808	626		chr_2	43500000	43600000	0.57116	0	0.02896	740	625	674
chr2	43800000	43900000	0.3629	0.00608	0.00608	496	680	536		chr_2	43600000	43700000	0.54286	0.00504	0.07332	596	528	597
chr2	43900000	44000000	0.29232	0.00424	0.00424	633	732	681		chr_2	43700000	43800000	0.5308	0.01086	0.07868	1178	923	923
chr2	44000000	44100000	0.47306	0.00344	0.00344	742	938	727		chr_2	43800000	43900000	0.31508	0.08786	0.0611	571	464	512
chr2	44100000	44200000	0.38326	0.04658	0.04658	687	817	745		chr_2	43900000	44000000	0.36276	0.02494	0.05958	691	659	619
chr2	44200000	44300000	0.44002	0.01244	0.01244	456	635	565		chr_2	44000000	44100000	0.40746	0.02736	0.02502	628	583	698
chr2	44300000	44400000	0.6347	0.00664	0.00664	409	617	559		chr_2	44100000	44200000	0.39664	0.00312	0.03554	345	354	372
chr2	44400000	44500000	0.35168	0.05928	0.05928	603	723	838		chr_2	44200000	44300000	0.43034	0	0.16626	527	594	506
chr2	44500000	44600000	0.48322	0.0061	0.0061	564	643	604		chr_2	44300000	44400000	0.40814	0.00946	0.04214	563	534	616
chr2	44600000	44700000	0.16468	0.01494	0.01494	398	440	465		chr_2	44400000	44500000	0.43064	0.0095	0.02992	952	890	965
chr2	44700000	44800000	0.31962	0.0145	0.0145	248	310	296		chr_2	44500000	44600000	0.25632	0.0043	0.07208	781	659	628
chr2	44800000	44900000	0.53436	0.0123	0.0123	853	1113	926		chr_2	44600000	44700000	0.32336	0.00562	0.03568	741	745	758
chr2	44900000	45000000	0.39398	0.0256	0.0256	676	695	645		chr_2	44700000	44800000	0.49066	0.034	0.04838	774	915	874
chr2	45000000	45100000	0.57444	0	0	870	1012	934		chr_2	44800000	44900000	0.43972	0.0156	0.0272	372	307	346
chr2	45100000	45200000	0.34166	0.00858	0.00858	528	671	571		chr_2	44900000	45000000	0.55238	0.0053	0.06166	670	652	753
chr2	45200000	45300000	0.28146	0.0176	0.0176	276	357	298		chr_2	45000000	45100000	0.36586	0.05782	0.05348	684	665	661
chr2	45300000	45400000	0.44012	0	0	497	547	517		chr_2	45100000	45200000	0.49128	0	0.0452	563	486	478
chr2	45400000	45500000	0.84918	0.03104	0.03104	736	858	823		chr_2	45200000	45300000	0.19778	0.01958	0.12634	577	611	623
chr2	45500000	45600000	0.5688	0	0	426	507	518		chr_2	45300000	45400000	0.20038	0.0896	0.10314	370	347	366
chr2	45600000	45700000	0.25296	0.00936	0.00936	742	756	700		chr_2	45400000	45500000	0.5293	0.02442	0.05594	370	398	376
chr2	45700000	45800000	0.3229	0.00224	0.21452	967	1309	882		chr_2	45500000	45600000	0.44104	0	0.02206	545	397	455
chr2	45800000	45900000	0.51546	0.01798	0.01798	584	733	595		chr_2	45600000	45700000	0.52588	0	0.01002	466	477	565
chr2	45900000	46000000	0.56182	0.00568	0.00568	724	775	696		chr_2	45700000	45800000	0.36276	0.00782	0.02566	507	577	562
chr2	46000000	46100000	0.52258	0.02004	0.02004	440	561	557		chr_2	45800000	45900000	0.26122	0.01638	0.04604	678	701	753
chr2	46100000	46200000	0.60586	0.0071	0.0071	361	454	356		chr_2	45900000	46000000	0.39296	0.09726	0.06494	672	704	802
chr2	46200000	46300000	0.36488	0.0222	0.1122	390	380	439		chr_2	46000000	46100000	0.72488	0.01864	0.0639	566	624	670
chr2	46300000	46400000	0.57164	0.03488	0.15288	513	632	636		chr_2	46100000	46200000	0.62258	0.01036	0.02438	459	403	458
chr2	46400000	46500000	0.09692	0.03558	0.03558	999	1151	1110		chr_2	46200000	46300000	0.40806	0	0.04816	432	440	477
chr2	46500000	46600000	0.4398	0.02688	0.02688	815	949	735		chr_2	46300000	46400000	0.14676	0.04784	0.07232	644	687	696
chr2	46600000	46700000	0.5148	0.00678	0.00678	740	795	601		chr_2	46400000	46500000	0.50576	0.16452	0.02692	620	526	576
chr2	46700000	46800000	0.37698	0.02062	0.02062	661	778	741		chr_2	46500000	46600000	0.49514	0.00726	0.08128	687	583	619
chr2	46800000	46900000	0.28228	0.0114	0.0114	572	579	570		chr_2	46600000	46700000	0.40466	0.01494	0.012	503	554	607
chr2	46900000	47000000	0.60262	0.0123	0.0123	752	763	736		chr_2	46700000	46800000	0.55114	0.0035	0.09984	705	854	885
chr2	47000000	47100000	0.55978	0.01652	0.01652	651	814	781		chr_2	46800000	46900000	0.54536	0.0071	0.05872	628	650	733
chr2	47100000	47200000	0.19664	0.03898	0.03898	536	630	541		chr_2	46900000	47000000	0.41728	0.00508	0.02632	636	551	679
chr2	47200000	47300000	0.2709	0	0	727	809	658		chr_2	47000000	47100000	0.29496	0.30776	0.0169	608	578	584
chr2	47300000	47400000	0.30006	0.00596	0.00596	370	352	355		chr_2	47100000	47200000	0.48582	0.0381	0.00964	720	695	694
chr2	47400000	47500000	0.41948	0.00842	0.00842	560	668	499		chr_2	47200000	47300000	0.4447	0.01128	0.04948	703	592	709
chr2	47500000	47600000	0.63532	0.01732	0.01732	546	701	497		chr_2	47300000	47400000	0.28978	0.00986	0.05992	515	553	600
chr2	47600000	47700000	0.40328	0.0049	0.0049	474	539	468		chr_2	47400000	47500000	0.40486	0.00466	0.0434	556	575	561
chr2	47700000	47800000	0.43402	0	0	742	767	723		chr_2	47500000	47600000	0.57602	0.0205	0.03518	594	620	648
chr2	47800000	47900000	0.06034	0.0039	0.0039	702	781	774		chr_2	47600000	47700000	0.50612	0.0191	0.0211	504	608	716
chr2	47900000	48000000	0.41696	0.00306	0.00306	849	958	847		chr_2	47700000	47800000	0.11754	0.00456	0.06106	489	505	542
chr2	48000000	48100000	0.58886	0.0258	0.0258	540	614	581		chr_2	47800000	47900000	0.40426	0	0.06366	514	577	590
chr2	48100000	48200000	0.51682	0	0	415	434	469		chr_2	47900000	48000000	0.30134	0.16528	0.1241	811	564	670
chr2	48200000	48300000	0.40956	0.03862	0.03862	517	580	600		chr_2	48000000	48100000	0.31824	0.01118	0.02752	451	394	485
chr2	48300000	48400000	0.64536	0	0	599	690	710		chr_2	48100000	48200000	0.67284	0.01522	0.03312	504	628	688
chr2	48400000	48500000	0.39542	0	0	643	632	604		chr_2	48200000	48300000	0.38986	0.0265	0.06336	1035	712	746
chr2	48500000	48600000	0.27508	0.08946	0.08946	588	570	577		chr_2	48300000	48400000	0.30986	0.00938	0.0431	388	351	413
chr2	48600000	48700000	0.21576	0.02634	0.02634	600	622	588		chr_2	48400000	48500000	0.06214	0.00454	0.0895	778	779	781
chr2	48700000	48800000	0.34762	0.00422	0.00422	650	928	808		chr_2	48500000	48600000	0.55254	0.04576	0.01986	448	501	598
chr2	48800000	48900000	0.37678	0.01136	0.01136	694	919	814		chr_2	48600000	48700000	0.47076	0.00798	0.01034	790	766	793
chr2	48900000	49000000	0.65354	0.00514	0.00514	598	700	680		chr_2	48700000	48800000	0.57976	0	0.04916	1116	921	958
chr2	49000000	49100000	0.30912	0.00524	0.00524	753	933	795		chr_2	48800000	48900000	0.37542	0.03578	0.01116	739	734	683
chr2	49100000	49200000	0.24002	0.00376	0.24122	385	443	355		chr_2	48900000	49000000	0.58034	0.00368	0.00456	469	506	582
chr2	49200000	49300000	0.509	0.00396	0.00396	744	886	771		chr_2	49000000	49100000	0.28908	0.01148	0.02618	878	660	744
chr2	49300000	49400000	0.3937	0.01162	0.01162	633	696	643		chr_2	49100000	49200000	0.11962	0.04728	0.115	710	629	686
chr2	49400000	49500000	0.36766	0.01002	0.01002	726	843	816		chr_2	49200000	49300000	0.20426	0.08572	0.05688	722	560	642
chr2	49500000	49600000	0.68204	0.008	0.008	487	525	548		chr_2	49300000	49400000	0.34252	0.00748	0.05062	830	866	968
chr2	49600000	49700000	0.21772	0.02524	0.02524	518	554	540		chr_2	49400000	49500000	0.37832	0.01774	0.1401	982	782	923
chr2	49700000	49800000	0.51632	0.03466	0.03466	763	790	805		chr_2	49500000	49600000	0.57642	0.01314	0.03318	666	628	733
chr2	49800000	49900000	0.49438	0.00496	0.00496	595	682	684		chr_2	49600000	49700000	0.31846	0.0051	0.04466	3	28	22
chr2	49900000	50000000	0.24386	0.0186	0.0186	462	577	520		chr_2	49700000	49800000	0.31862	0	0.0313	1	29	31
chr2	50000000	50100000	0.60612	0.00736	0.00736	843	1035	922		chr_2	49800000	49839160	0.4711	0.0073	0.02246	1	1	1
chr2	50100000	50200000	0.5368	0.031	0.031	436	486	517		chr_3	0	100000	0.33602	0.01758	0.04716	849	859	903
chr2	50200000	50300000	0.34904	0.01164	0.01164	688	736	731		chr_3	100000	200000	0.53928	0.01026	0.00884	564	541	592
chr2	50300000	50400000	0.4272	0.01022	0.01022	573	618	488		chr_3	200000	300000	0.53672	0.02192	0.06722	870	1150	1184
chr2	50400000	50500000	0.41956	0.0209	0.0209	595	690	645		chr_3	300000	400000	0.3668	0.01224	0.0582	515	457	555
chr2	50500000	50600000	0.47704	0.04006	0.04006	672	756	766		chr_3	400000	500000	0.38986	0.02986	0.03736	468	380	383
chr2	50600000	50700000	0.65778	0.02044	0.02044	610	684	607		chr_3	500000	600000	0.49598	0.01092	0.01942	691	663	736
chr2	50700000	50800000	0.22154	0.00752	0.00752	797	960	953		chr_3	600000	700000	0.40282	0.01156	0.05164	206	203	232
chr2	50800000	50900000	0.32322	0.03438	0.03438	690	851	772		chr_3	700000	800000	0.5566	0.01652	0.03116	411	434	466
chr2	50900000	51000000	0.71356	0	0	791	841	679		chr_3	800000	900000	0.54006	0.02644	0.02568	537	603	647
chr2	51000000	51100000	0.62146	0	0	535	666	511		chr_3	900000	1000000	0.35732	0.01858	0.0206	486	596	728
chr2	51100000	51200000	0.66272	0.00806	0.00806	463	607	457		chr_3	1000000	1100000	0.43566	0.01256	0.03412	475	517	553
chr2	51200000	51300000	0.25054	0	0	470	553	444		chr_3	1100000	1200000	0.36974	0.05038	0.05508	473	532	509
chr2	51300000	51400000	0.42168	0.00586	0.00586	801	974	884		chr_3	1200000	1300000	0.4913	0.00838	0.00764	463	366	417
chr2	51400000	51500000	0.6956	0.01904	0.01904	761	951	887		chr_3	1300000	1400000	0.53088	0.01608	0.03226	336	407	429
chr2	51500000	51600000	0.59898	0.00344	0.00344	688	765	679		chr_3	1400000	1500000	0.18538	0.01354	0.10018	430	633	649
chr2	51600000	51700000	0.5643	0.0369	0.0369	764	839	769		chr_3	1500000	1600000	0.49202	0.00162	0.04598	898	810	840
chr2	51700000	51800000	0.55746	0.02652	0.02652	741	1013	785		chr_3	1600000	1700000	0.55474	0	0.05012	420	373	365
chr2	51800000	51900000	0.55504	0.02098	0.02098	824	1014	920		chr_3	1700000	1800000	0.75134	0.0057	0.0385	555	563	637
chr2	51900000	52000000	0.43742	0.01622	0.01622	1118	1144	1141		chr_3	1800000	1900000	0.37506	0.0152	0.03856	582	635	610
chr2	52000000	52100000	0.71634	0.03554	0.03554	907	994	870		chr_3	1900000	2000000	0.37274	0.04698	0.04102	798	666	677
chr2	52100000	52200000	0.50682	0.02074	0.02074	76	72	68		chr_3	2000000	2100000	0.47174	0.07418	0.02652	571	629	704
chr2	52200000	52300000	0.46604	0.01734	0.01734	21	15	7		chr_3	2100000	2200000	0.68448	0.01078	0.0457	287	338	403
chr2	52300000	52301832	0.48324	0.0017	0.0017	1	1	1		chr_3	2200000	2300000	0.56264	0.0267	0.05298	419	396	440
chr3	0	100000	0.60152	0.0135	0.0135	1	7	5		chr_3	2300000	2400000	0.66716	0.01578	0.04924	658	606	647
chr3	100000	200000	0.71792	0.01356	0.01356	1	5	1		chr_3	2400000	2500000	0.48662	0.03208	0.04	463	452	524
chr3	200000	300000	0.5265	0	0	1	1	1		chr_3	2500000	2600000	0.4306	0.01592	0.04626	306	266	261
chr3	300000	400000	0.59484	0.00536	0.00536	1	1	1		chr_3	2600000	2700000	0.66164	0.01418	0.0681	628	531	587
chr3	400000	500000	0.6405	0.00816	0.00816	216	296	277		chr_3	2700000	2800000	0.64478	0.00886	0.04316	510	601	680
chr3	500000	600000	0.56228	0.00374	0.00374	893	1074	1017		chr_3	2800000	2900000	0.4975	0.03268	0.0475	331	390	476
chr3	600000	700000	0.51854	0.01186	0.01186	871	1032	980		chr_3	2900000	3000000	0.41796	0.0029	0.03192	195	258	223
chr3	700000	800000	0.14722	0	0	815	969	826		chr_3	3000000	3100000	0.58538	0.0017	0.03468	451	413	423
chr3	800000	900000	0	0	0	604	773	663		chr_3	3100000	3200000	0.4918	0.02196	0.05296	178	138	184
chr3	900000	1000000	0.2977	0.00864	0.00864	615	593	484		chr_3	3200000	3300000	0.7164	0.00536	0.0328	594	380	387
chr3	1000000	1100000	0.553	0.00674	0.00674	561	639	680		chr_3	3300000	3400000	0.41172	0	0.12146	554	431	472
chr3	1100000	1200000	0	0	0	290	397	328		chr_3	3400000	3500000	0.59454	0.00714	0.01294	479	374	455
chr3	1200000	1300000	0	0.00174	0.00174	368	500	443		chr_3	3500000	3600000	0.66142	0.00374	0.01496	196	220	272
chr3	1300000	1400000	0	0	0	458	507	537		chr_3	3600000	3700000	0.4491	0.0024	0.04548	305	296	340
chr3	1400000	1500000	0	0	0.23894	666	793	764		chr_3	3700000	3800000	0.52136	0.00852	0.00786	438	434	479
chr3	1500000	1600000	0	0	0	583	670	576		chr_3	3800000	3900000	0	0	0	263	233	253
chr3	1600000	1700000	0	0	0.20896	447	469	555		chr_3	3900000	4000000	0.59902	0	0.00774	181	244	247
chr3	1700000	1800000	0	0	0	403	497	460		chr_3	4000000	4100000	0.5625	0.01366	0	110	164	234
chr3	1800000	1900000	0	0	0	462	502	487		chr_3	4100000	4200000	0	0.16412	0	214	252	293
chr3	1900000	2000000	0	0	0.10248	481	550	529		chr_3	4200000	4300000	0.48536	0.02332	0.06028	170	180	202
chr3	2000000	2100000	0	0	0	683	909	821		chr_3	4300000	4400000	0.4299	0.01444	0.01898	314	265	262
chr3	2100000	2200000	0	0	0	425	499	474		chr_3	4400000	4500000	0.25498	0.03546	0.0302	66	47	74
chr3	2200000	2300000	0	0	0	656	737	695		chr_3	4500000	4600000	0.30168	0.00722	0.01906	463	348	381
chr3	2300000	2400000	0	0	0	730	920	687		chr_3	4600000	4700000	0.35662	0.03228	0.09372	601	569	654
chr3	2400000	2500000	0	0	0	558	809	632		chr_3	4700000	4800000	0.22786	0.0126	0.00274	440	478	564
chr3	2500000	2600000	0	0	0	517	610	721		chr_3	4800000	4900000	0.83442	0.06242	0.0095	330	310	322
chr3	2600000	2700000	0	0	0	711	817	754		chr_3	4900000	5000000	0.82772	0.04988	0.0819	435	380	414
chr3	2700000	2800000	0	0	0	142	319	211		chr_3	5000000	5100000	0	0.01532	0.05818	431	364	395
chr3	2800000	2900000	0.0384	0	0	776	820	784		chr_3	5100000	5200000	0.419	0.00974	0.01418	399	343	338
chr3	2900000	3000000	0.48768	0.08528	0.08528	377	426	395		chr_3	5200000	5300000	0.38356	0.02602	0.03662	189	181	182
chr3	3000000	3100000	0.42628	0.01842	0.01842	419	473	401		chr_3	5300000	5400000	0.58104	0	0.02964	22	1	7
chr3	3100000	3200000	0.32836	0.02872	0.02872	397	516	357		chr_3	5400000	5500000	0.54986	0.0031	0.04212	11	13	5
chr3	3200000	3300000	0.44494	0.00776	0.00776	592	820	745		chr_3	5500000	5600000	0.35164	0.00942	0.16922	7	1	1
chr3	3300000	3400000	0.20838	0.0534	0.0534	542	721	688		chr_3	5600000	5700000	0.38678	0.0198	0.03926	45	55	82
chr3	3400000	3500000	0.43196	0.02658	0.02658	264	341	342		chr_3	5700000	5800000	0.29266	0.06134	0.04174	210	153	219
chr3	3500000	3600000	1	0.0802	0.11752	437	441	450		chr_3	5800000	5900000	0.04746	0.03814	0.01566	527	438	454
chr3	3600000	3700000	0.5111	0.06164	0.06164	159	231	194		chr_3	5900000	6000000	0.2444	0.00304	0.10044	275	313	344
chr3	3700000	3800000	0.14652	0.00736	0.00736	491	611	391		chr_3	6000000	6100000	0.28058	0.03672	0.03488	280	286	299
chr3	3800000	3900000	0.51568	0.0102	0.1036	238	236	260		chr_3	6100000	6200000	0.20004	0.01932	0.04192	599	444	429
chr3	3900000	4000000	0.41382	0.0021	0.0021	552	770	621		chr_3	6200000	6300000	0.15188	0.01526	0.08554	799	653	645
chr3	4000000	4100000	0.63016	0.0111	0.0111	461	604	449		chr_3	6300000	6400000	0.12084	0.00944	0.05092	249	231	237
chr3	4100000	4200000	0.57452	0.004	0.004	297	311	255		chr_3	6400000	6500000	0.16846	0.0201	0.06388	445	439	458
chr3	4200000	4300000	0.13002	0.01172	0.01172	394	460	454		chr_3	6500000	6600000	0.38378	0.0149	0.02844	136	136	134
chr3	4300000	4400000	0.5307	0.05206	0.05206	442	485	417		chr_3	6600000	6700000	0.58738	0.00254	0.0284	454	323	396
chr3	4400000	4500000	0.10618	0.02254	0.02254	123	154	139		chr_3	6700000	6800000	0.4577	0.00708	0.03334	226	252	327
chr3	4500000	4600000	0.26292	0.02726	0.02726	339	409	378		chr_3	6800000	6900000	0.4467	0.01412	0.05432	360	405	468
chr3	4600000	4700000	0.197	0.03668	0.03668	69	117	80		chr_3	6900000	7000000	0.0911	0.06262	0.03486	181	252	228
chr3	4700000	4800000	0.25522	0.00992	0.11412	253	283	264		chr_3	7000000	7100000	0.27298	0.02024	0.0442	348	338	370
chr3	4800000	4900000	0.22268	0.01468	0.01468	272	286	299		chr_3	7100000	7200000	0.35894	0.00952	0.04988	364	289	356
chr3	4900000	5000000	0.16506	0.00976	0.00976	349	372	358		chr_3	7200000	7300000	0.49128	0.00484	0.07564	332	335	288
chr3	5000000	5100000	0.1174	0	0	296	411	302		chr_3	7300000	7400000	0.4568	0.15016	0.04186	327	309	360
chr3	5100000	5200000	0.21044	0.00632	0.00632	523	629	545		chr_3	7400000	7500000	0.3384	0.0252	0.03886	177	154	160
chr3	5200000	5300000	0.44412	0.00184	0.00184	691	765	703		chr_3	7500000	7600000	0.4866	0.0116	0.0803	28	25	40
chr3	5300000	5400000	0.5571	0.00992	0.00992	516	571	544		chr_3	7600000	7700000	0.19694	0.06748	0.05978	543	558	606
chr3	5400000	5500000	0.50094	0.00676	0.00676	322	365	311		chr_3	7700000	7800000	0.42562	0.0506	0.09396	13	87	117
chr3	5500000	5600000	0.26908	0.01416	0.01416	337	464	447		chr_3	7800000	7900000	0.36404	0.01002	0.15684	234	228	262
chr3	5600000	5700000	0.11456	0.10396	0.10396	459	478	410		chr_3	7900000	8000000	0.2411	0.01898	0.09408	230	264	295
chr3	5700000	5800000	0.06794	0.02958	0.02958	312	357	325		chr_3	8000000	8100000	0.48366	0.01422	0.01934	64	16	44
chr3	5800000	5900000	0.56144	0.00232	0.00232	13	7	5		chr_3	8100000	8200000	0.5833	0.0195	0.09108	509	504	502
chr3	5900000	6000000	0.44446	0.01112	0.01112	243	286	233		chr_3	8200000	8300000	0.2971	0.03078	0.03816	411	406	331
chr3	6000000	6100000	0.56236	0.00762	0.00762	5	12	4		chr_3	8300000	8400000	0.45304	0.0048	0.10506	130	161	239
chr3	6100000	6200000	0.32206	0.03714	0.03714	224	261	244		chr_3	8400000	8500000	0.22802	0.01508	0.2	384	424	492
chr3	6200000	6300000	0.34924	0.0302	0.0302	398	470	416		chr_3	8500000	8600000	0.19054	0	0.07388	225	198	207
chr3	6300000	6400000	0.52558	0.01686	0.01686	246	266	283		chr_3	8600000	8700000	0.30252	0.00732	0.06068	49	114	144
chr3	6400000	6500000	0.39012	0.0357	0.0357	481	488	455		chr_3	8700000	8800000	0.64084	0.0136	0.04354	178	313	283
chr3	6500000	6600000	0.2036	0.02056	0.02056	360	390	398		chr_3	8800000	8900000	0.3389	0.02866	0.06794	346	242	280
chr3	6600000	6700000	0.54708	0.00978	0.00978	669	853	734		chr_3	8900000	9000000	0.45984	0.02214	0.0368	390	315	399
chr3	6700000	6800000	0.51798	0.0187	0.0187	638	557	517		chr_3	9000000	9100000	0.17874	0.20858	0.03466	387	324	362
chr3	6800000	6900000	0.22526	0.03946	0.03946	273	308	281		chr_3	9100000	9200000	0.49004	0.00968	0.03834	344	255	234
chr3	6900000	7000000	0.52866	0.0026	0.0026	325	355	353		chr_3	9200000	9300000	0.45254	0.01132	0.03008	81	69	87
chr3	7000000	7100000	0.21044	0	0	214	223	241		chr_3	9300000	9400000	0.28326	0.00412	0.03484	334	297	336
chr3	7100000	7200000	0.19568	0	0	362	454	479		chr_3	9400000	9500000	0.41682	0.03524	0.04536	178	126	152
chr3	7200000	7300000	0.22768	0.00744	0.00744	312	330	329		chr_3	9500000	9600000	0.15662	0.02118	0.04574	119	127	134
chr3	7300000	7400000	0.72556	0.00858	0.00858	490	618	512		chr_3	9600000	9700000	0.29412	0	0.10416	272	307	294
chr3	7400000	7500000	0.36986	0.02664	0.02664	318	315	308		chr_3	9700000	9800000	0.1804	0.00452	0.13834	65	75	67
chr3	7500000	7600000	0.40482	0.00846	0.00846	287	455	364		chr_3	9800000	9900000	0.36146	0.0558	0.06996	35	67	49
chr3	7600000	7700000	0.07034	0.00722	0.00722	445	509	513		chr_3	9900000	10000000	0.33032	0.02676	0.03674	126	130	126
chr3	7700000	7800000	0.4048	0.01	0.01	216	237	200		chr_3	10000000	10100000	0.31678	0	0.05128	83	136	180
chr3	7800000	7900000	0.5898	0.00668	0.00668	431	483	436		chr_3	10100000	10200000	0.32402	0.01718	0.04232	136	150	163
chr3	7900000	8000000	0.26418	0.00458	0.00458	3	18	5		chr_3	10200000	10300000	0.4627	0.00286	0.03164	289	265	306
chr3	8000000	8100000	0.51934	0.0026	0.0026	5	1	5		chr_3	10300000	10400000	0.61922	0.01096	0.02688	316	201	261
chr3	8100000	8200000	0.1974	0.0262	0.0262	380	390	373		chr_3	10400000	10500000	0.42734	0.0097	0.0543	288	239	246
chr3	8200000	8300000	0.26394	0.00308	0.00308	286	461	446		chr_3	10500000	10600000	0.43222	0.08788	0.06972	110	93	104
chr3	8300000	8400000	0.33994	0.00554	0.00554	17	68	109		chr_3	10600000	10700000	0.33604	0.00696	0.11868	69	72	60
chr3	8400000	8500000	0.32024	0.04706	0.04706	421	446	394		chr_3	10700000	10800000	0.62208	0.01156	0.01214	267	213	218
chr3	8500000	8600000	0.29354	0.02148	0.02148	188	221	203		chr_3	10800000	10900000	0.44964	0.03326	0.0494	480	304	322
chr3	8600000	8700000	0.29554	0.00662	0.00662	374	372	344		chr_3	10900000	11000000	0.1569	0.03804	0.20178	232	214	238
chr3	8700000	8800000	0.44808	0.01464	0.01464	606	585	522		chr_3	11000000	11100000	0.24276	0.02946	0.04126	378	251	252
chr3	8800000	8900000	0.51318	0.00826	0.00826	173	196	197		chr_3	11100000	11200000	0.61848	0	0.01876	281	217	264
chr3	8900000	9000000	0.64274	0.00928	0.00928	471	492	469		chr_3	11200000	11300000	0.545	0.01792	0.09878	128	78	108
chr3	9000000	9100000	0.43212	0.01154	0.01154	297	343	191		chr_3	11300000	11400000	0.60456	0.02304	0.07504	226	188	236
chr3	9100000	9200000	0.46896	0.00186	0.00186	201	236	205		chr_3	11400000	11500000	0.75232	0.00646	0.0135	149	174	187
chr3	9200000	9300000	0.36342	0.00322	0.00322	194	353	308		chr_3	11500000	11600000	0.40038	0.02096	0.06478	209	171	242
chr3	9300000	9400000	0.64072	0.01042	0.01042	326	456	265		chr_3	11600000	11700000	0.71528	0.0028	0.08166	303	244	256
chr3	9400000	9500000	0.42296	0.02298	0.02298	357	390	358		chr_3	11700000	11800000	0.4119	0.00604	0.0876	588	321	315
chr3	9500000	9600000	0.2475	0.0386	0.0386	218	315	299		chr_3	11800000	11900000	0.4254	0.02824	0.04254	367	370	371
chr3	9600000	9700000	0.34672	0.03594	0.03594	108	160	203		chr_3	11900000	12000000	0.61084	0	0.08614	771	473	533
chr3	9700000	9800000	0.53458	0.0136	0.0136	146	140	142		chr_3	12000000	12100000	0.75172	0.00806	0.05336	477	320	340
chr3	9800000	9900000	0.66336	0.02382	0.02382	109	96	107		chr_3	12100000	12200000	0.5046	0.02458	0.03984	180	164	221
chr3	9900000	10000000	0.56024	0.02922	0.02922	529	558	474		chr_3	12200000	12300000	0.57828	0.01312	0.08666	235	257	246
chr3	10000000	10100000	0.71342	0	0	35	30	25		chr_3	12300000	12400000	0.54128	0.14668	0.06154	343	329	383
chr3	10100000	10200000	0.53906	0.00392	0.00392	194	268	193		chr_3	12400000	12500000	0.40888	0.16912	0.05196	152	203	278
chr3	10200000	10300000	0.635	0.0037	0.0037	144	269	169		chr_3	12500000	12600000	0.45488	0.10612	0.04112	191	217	238
chr3	10300000	10400000	0.34196	0.00838	0.00838	76	79	81		chr_3	12600000	12700000	0.45224	0.029	0.0433	152	189	209
chr3	10400000	10500000	0.4253	0.0179	0.0179	34	36	25		chr_3	12700000	12800000	0.4932	0.00794	0.02694	215	205	254
chr3	10500000	10600000	0.56154	0	0	208	187	183		chr_3	12800000	12900000	0.4634	0.00854	0.0953	112	115	116
chr3	10600000	10700000	0.77986	0.00714	0.00714	230	253	244		chr_3	12900000	13000000	0.32778	0.06242	0.04426	40	50	57
chr3	10700000	10800000	0.47002	0.02174	0.02174	338	382	369		chr_3	13000000	13100000	0.66202	0.09322	0.04566	197	207	242
chr3	10800000	10900000	0.49426	0.01536	0.10876	223	236	223		chr_3	13100000	13200000	0.27904	0.00516	0.06964	8	90	96
chr3	10900000	11000000	0.61752	0.0017	0.11758	322	353	305		chr_3	13200000	13300000	0.1785	0.04024	0.14182	154	189	198
chr3	11000000	11100000	0.4007	0.01536	0.01536	233	267	248		chr_3	13300000	13400000	0.32226	0.00918	0.12474	447	409	377
chr3	11100000	11200000	0.44324	0.01802	0.01802	50	153	63		chr_3	13400000	13500000	0.42712	0.00636	0.05566	219	180	279
chr3	11200000	11300000	0.18806	0.0076	0.0076	94	139	116		chr_3	13500000	13600000	0.62804	0.00906	0.04472	259	264	304
chr3	11300000	11400000	0.54356	0.01114	0.01114	300	374	294		chr_3	13600000	13700000	0.52916	0.01082	0.02218	241	279	266
chr3	11400000	11500000	0.54168	0.0064	0.0064	492	507	420		chr_3	13700000	13800000	0.26796	0.00368	0.0241	3	1	9
chr3	11500000	11600000	0.30192	0.03042	0.03042	107	149	85		chr_3	13800000	13900000	0.50438	0.01136	0.0638	1	1	1
chr3	11600000	11700000	0.6088	0.00476	0.00476	271	397	268		chr_3	13900000	14000000	0.27974	0.02606	0.06526	250	206	284
chr3	11700000	11800000	0.40544	0	0	178	230	131		chr_3	14000000	14100000	0.57046	0.01434	0.05334	39	85	83
chr3	11800000	11900000	0.18548	0.0175	0.0175	272	371	219		chr_3	14100000	14200000	0.49282	0.01492	0.00948	9	19	10
chr3	11900000	12000000	0.35798	0.0074	0.0074	276	306	228		chr_3	14200000	14300000	0.73788	0.0051	0.00726	55	55	53
chr3	12000000	12100000	0.30598	0.00232	0.00232	115	135	120		chr_3	14300000	14400000	0.72038	0.0356	0.0242	1	9	9
chr3	12100000	12200000	0.5534	0.03244	0.03244	358	395	378		chr_3	14400000	14500000	0	0.0437	0.17224	211	198	179
chr3	12200000	12300000	0.71642	0.01072	0.01072	273	272	266		chr_3	14500000	14600000	0	0.46728	0.2956	147	182	206
chr3	12300000	12400000	0.37494	0.02714	0.02714	445	788	477		chr_3	14600000	14700000	0	0.02856	0.17276	121	144	133
chr3	12400000	12500000	0.54072	0	0	429	632	485		chr_3	14700000	14800000	0	0.4225	0.05668	46	73	91
chr3	12500000	12600000	0.26426	0.00958	0.13224	573	823	585		chr_3	14800000	14900000	0	0.21944	0.00656	181	124	134
chr3	12600000	12700000	0.80552	0.04096	0.04096	611	534	412		chr_3	14900000	15000000	0	0.04932	0.19018	264	239	240
chr3	12700000	12800000	0.31426	0.06866	0.06866	356	233	191		chr_3	15000000	15100000	0	0.10722	0.25596	10	5	5
chr3	12800000	12900000	0.73652	0.02314	0.02314	230	249	225		chr_3	15100000	15200000	0	0.32708	0.05542	212	134	220
chr3	12900000	13000000	0.61082	0.02394	0.23586	215	327	280		chr_3	15200000	15300000	0	0.55634	0.00492	44	125	109
chr3	13000000	13100000	0.03914	0.02862	0.02862	150	179	219		chr_3	15300000	15400000	0.10738	0.12964	0.13612	445	393	371
chr3	13100000	13200000	0.02758	0.0361	0.15054	375	420	430		chr_3	15400000	15500000	0.1468	0.1963	0.11964	4	4	22
chr3	13200000	13300000	0	0.0128	0.1667	309	332	304		chr_3	15500000	15600000	0.0734	0.0378	0.57384	3	17	24
chr3	13300000	13400000	0	0.03068	0.56634	258	294	225		chr_3	15600000	15700000	0	0.3578	0.03578	19	17	29
chr3	13400000	13500000	0.00644	0.03716	0.19042	142	152	173		chr_3	15700000	15800000	0.0574	0.18624	0.03254	1	1	1
chr3	13500000	13600000	0	0.0205	0.14398	298	265	264		chr_3	15800000	15900000	0.0354	0.13676	0.03446	174	265	229
chr3	13600000	13700000	0	0.05024	0.384	70	20	77		chr_3	15900000	16000000	0.31084	0.371	0.0344	416	422	390
chr3	13700000	13800000	0	0.1614	0.28452	133	118	133		chr_3	16000000	16100000	0.28108	0.01124	0.06246	242	241	270
chr3	13800000	13900000	0	0.43804	0.78456	288	319	241		chr_3	16100000	16200000	0.16858	0.13048	0.24822	325	222	293
chr3	13900000	14000000	0.1133	0.0236	0.35056	354	456	423		chr_3	16200000	16300000	0.5246	0.16048	0.03522	71	35	53
chr3	14000000	14100000	0.07342	0	0.45698	212	247	235		chr_3	16300000	16400000	0.31344	0.13378	0.07388	13	13	24
chr3	14100000	14200000	0	0	0.20738	357	407	385		chr_3	16400000	16500000	0.10048	0.35476	0	13	1	6
chr3	14200000	14300000	0	0	0.45942	183	161	180		chr_3	16500000	16600000	0	0.02278	0.04174	168	110	117
chr3	14300000	14400000	0.13512	0.05174	0.05174	49	32	11		chr_3	16600000	16700000	0.42832	0.09316	0.07518	33	20	45
chr3	14400000	14500000	0.29572	0.01672	0.1499	117	29	67		chr_3	16700000	16800000	0.16282	0.10062	0.01372	30	44	60
chr3	14500000	14600000	0.39754	0.03232	0.03232	238	296	237		chr_3	16800000	16900000	0.39498	0.0103	0.10562	3	7	10
chr3	14600000	14700000	0.08468	0.00898	0.23656	103	112	99		chr_3	16900000	17000000	0.01718	0.09428	0.01478	4	26	30
chr3	14700000	14800000	0.58216	0.04354	0.04354	67	64	66		chr_3	17000000	17100000	0.02066	0.24128	0.02098	16	15	12
chr3	14800000	14900000	0.31592	0.10304	0.19882	42	7	16		chr_3	17100000	17200000	0	0.59648	0	19	1	34
chr3	14900000	15000000	0	0.09128	0.1953	23	1	3		chr_3	17200000	17300000	0.1182	0.15906	0.09354	1	1	5
chr3	15000000	15100000	0.07182	0.06472	0.28776	199	213	213		chr_3	17300000	17400000	0.09782	0.23358	0.04388	1	1	1
chr3	15100000	15200000	0.41908	0.00162	0.30972	222	242	231		chr_3	17400000	17500000	0.46164	0.00762	0.03856	1	1	1
chr3	15200000	15300000	0.10124	0.04172	0.04172	121	118	118		chr_3	17500000	17600000	0.19614	0.00598	0.0193	9	5	5
chr3	15300000	15400000	0.2409	0.01294	0.01294	100	84	68		chr_3	17600000	17700000	0.2301	0.10496	0.0407	3	13	18
chr3	15400000	15500000	0.06168	0.04028	0.27952	264	313	294		chr_3	17700000	17800000	0.11022	0.10148	0.1688	1	21	50
chr3	15500000	15600000	0.02424	0.0177	0.1931	80	91	63		chr_3	17800000	17900000	0.07392	0.32514	0.02428	1	6	15
chr3	15600000	15700000	0	0	0.48632	134	105	86		chr_3	17900000	18000000	0	0.96862	0	9	6	28
chr3	15700000	15800000	0.1601	0.01208	0.01208	190	375	216		chr_3	18000000	18100000	0	0.8791	0	5	5	5
chr3	15800000	15900000	0.31938	0.08258	0.08258	222	193	186		chr_3	18100000	18200000	0.11818	0.03564	0.13356	67	81	99
chr3	15900000	16000000	0.29572	0.01018	0.01018	271	366	315		chr_3	18200000	18300000	0.15572	0.12526	0.07612	93	80	93
chr3	16000000	16100000	0.3612	0	0	52	13	5		chr_3	18300000	18400000	0.17752	0.06624	0.05648	395	223	307
chr3	16100000	16200000	0.13376	0.00994	0.11308	40	9	17		chr_3	18400000	18500000	0.29682	0.02208	0.07284	11	17	9
chr3	16200000	16300000	0	0	0.289	37	15	16		chr_3	18500000	18600000	0.24294	0.0052	0.11894	70	153	159
chr3	16300000	16400000	0.20384	0.6177	0.6177	42	17	13		chr_3	18600000	18700000	0.07582	0.27074	0.01614	83	72	67
chr3	16400000	16500000	0	0.99886	0.99886	324	462	447		chr_3	18700000	18800000	0.30224	0.0308	0.08096	220	108	94
chr3	16500000	16600000	0	0.99942	0.99942	415	367	412		chr_3	18800000	18900000	0.30648	0.00906	0.06482	8	1	1
chr3	16600000	16700000	0	0.99802	0.99802	134	124	101		chr_3	18900000	19000000	0.08226	0.05494	0.05806	41	7	7
chr3	16700000	16800000	0	0.99912	0.99912	148	157	123		chr_3	19000000	19100000	0.09352	0.04254	0.14188	114	90	128
chr3	16800000	16900000	0	0.9998	0.9998	48	6	9		chr_3	19100000	19200000	0.16212	0.23744	0.05874	309	264	247
chr3	16900000	17000000	0	0.9999	0.9999	14	9	3		chr_3	19200000	19300000	0.34552	0.0638	0.06328	411	311	372
chr3	17000000	17100000	0	0.99958	0.99958	194	176	148		chr_3	19300000	19400000	0.1307	0.05398	0.07086	308	252	299
chr3	17100000	17200000	0	0.9994	0.9994	32	7	1		chr_3	19400000	19500000	0.12066	0.1208	0.11136	85	95	157
chr3	17200000	17300000	0	0.99922	0.99922	91	13	32		chr_3	19500000	19600000	0.13366	0.0904	0.04934	132	82	110
chr3	17300000	17400000	0	0.99898	0.99898	30	11	5		chr_3	19600000	19700000	0.19504	0.05524	0.10454	15	74	89
chr3	17400000	17500000	0.11906	0.5597	0.75472	25	7	3		chr_3	19700000	19800000	0.1529	0.16782	0.01212	72	9	1
chr3	17500000	17600000	0.02756	0.0279	0.0279	47	21	7		chr_3	19800000	19900000	0.60862	0.14418	0.1027	153	139	154
chr3	17600000	17700000	0.25972	0.1563	0.1563	89	21	40		chr_3	19900000	20000000	0.12382	0.12078	0.06436	139	137	159
chr3	17700000	17800000	0.1516	0.02866	0.02866	50	18	21		chr_3	20000000	20100000	0.3976	0.07624	0.05814	242	180	197
chr3	17800000	17900000	0.32612	0.01462	0.01462	71	27	30		chr_3	20100000	20200000	0.25808	0.05454	0.04336	19	33	35
chr3	17900000	18000000	0.26472	0	0	123	33	50		chr_3	20200000	20300000	0.323	0.05518	0.0242	323	276	303
chr3	18000000	18100000	0.13292	0.00544	0.15918	94	7	31		chr_3	20300000	20400000	0.3714	0.01104	0.08686	82	87	81
chr3	18100000	18200000	0.26854	0.00742	0.11046	158	39	34		chr_3	20400000	20500000	0.14432	0.3442	0.04814	1	12	10
chr3	18200000	18300000	0.28532	0.01084	0.01084	29	31	45		chr_3	20500000	20600000	0.06382	0.26584	0.05874	60	14	13
chr3	18300000	18400000	0.16044	0.076	0.076	201	29	51		chr_3	20600000	20700000	0	0.16504	0.03948	14	12	21
chr3	18400000	18500000	0.14084	0.03148	0.15414	1	1	1		chr_3	20700000	20800000	0	0.18194	0.04698	1	1	11
chr3	18500000	18600000	0.10078	0.07614	0.07614	1	1	1		chr_3	20800000	20900000	0	0.4894	0.0202	7	1	1
chr3	18600000	18700000	0.3281	0.09826	0.09826	1	1	1		chr_3	20900000	21000000	0	0.24464	0	11	1	3
chr3	18700000	18800000	0.13966	0.04256	0.15626	11	1	4		chr_3	21000000	21100000	0.0075	0.39456	0.16154	9	3	1
chr3	18800000	18900000	0.12216	0.02546	0.03242	142	5	7		chr_3	21100000	21200000	0.203	0.20016	0.00452	6	6	1
chr3	18900000	19000000	0.19106	0.08762	0.08762	1	1	1		chr_3	21200000	21300000	0.28348	0.16034	0.03652	5	1	21
chr3	19000000	19100000	0.41072	0.01886	0.14952	52	19	15		chr_3	21300000	21400000	0	0.7243	0.00224	13	9	13
chr3	19100000	19200000	0.60714	0.02472	0.06234	20	7	5		chr_3	21400000	21500000	0.18452	0.15944	0.05918	7	40	27
chr3	19200000	19300000	0.2387	0.00762	0.37474	44	7	22		chr_3	21500000	21600000	0.0761	0.11816	0.1641	23	9	7
chr3	19300000	19400000	0.38966	0.02146	0.02146	40	7	25		chr_3	21600000	21700000	0.08772	0.04702	0.22334	22	47	63
chr3	19400000	19500000	0.09256	0.03354	0.03354	3	5	1		chr_3	21700000	21800000	0.24726	0.04194	0.0631	5	6	5
chr3	19500000	19600000	0.33122	0.00786	0.00786	1	1	1		chr_3	21800000	21900000	0	0.20658	0.20926	9	18	24
chr3	19600000	19700000	0.33664	0.01642	0.06696	53	25	20		chr_3	21900000	22000000	0	0.44314	0.12052	8	13	7
chr3	19700000	19800000	0.32726	0.05902	0.05902	26	13	23		chr_3	22000000	22100000	0.01096	0.12114	0.28256	308	63	69
chr3	19800000	19900000	0.10072	0.08092	0.08092	100	23	24		chr_3	22100000	22200000	0.05278	0.09002	0.08852	15	5	5
chr3	19900000	20000000	0	0.03438	0.29814	170	43	111		chr_3	22200000	22300000	0.11626	0.04412	0.10402	17	40	32
chr3	20000000	20100000	0	0	0	266	325	223		chr_3	22300000	22400000	0.06766	0.023	0.08546	25	9	3
chr3	20100000	20200000	0	0.08646	0.34256	25	21	3		chr_3	22400000	22500000	0.10176	0.00682	0.07358	81	69	90
chr3	20200000	20300000	0	0.38468	0.38468	67	19	7		chr_3	22500000	22600000	0.11522	0.1868	0.13146	153	122	148
chr3	20300000	20400000	0	0	0.12268	29	9	17		chr_3	22600000	22700000	0.09194	0.12826	0.0344	352	255	344
chr3	20400000	20500000	0	0.17974	0.42278	1	4	1		chr_3	22700000	22800000	0	0.16458	0.08086	13	1	8
chr3	20500000	20600000	0.18348	0.07434	0.16472	1	1	1		chr_3	22800000	22900000	0.14994	0.00798	0.092	5	1	9
chr3	20600000	20700000	0.16488	0.02608	0.35784	43	25	20		chr_3	22900000	23000000	0.12136	0.03014	0.10134	33	50	56
chr3	20700000	20800000	0.13792	0.19302	0.44234	25	9	3		chr_3	23000000	23100000	0.0065	0.19534	0.07	275	231	269
chr3	20800000	20900000	0.05698	0.05786	0.32532	381	324	235		chr_3	23100000	23200000	0	0.295	0.08878	203	189	175
chr3	20900000	21000000	0.08776	0.00494	0.26022	202	193	124		chr_3	23200000	23300000	0.05848	0.04516	0.0373	41	40	42
chr3	21000000	21100000	0.0818	0.01438	0.32256	9	9	1		chr_3	23300000	23400000	0.05086	0.21418	0.00648	104	99	89
chr3	21100000	21200000	0	0.0112	0.25086	75	8	27		chr_3	23400000	23500000	0.11062	0.16376	0.02118	374	358	401
chr3	21200000	21300000	0.4996	0.03896	0.03896	198	164	125		chr_3	23500000	23600000	0	0.06346	0.0295	284	244	286
chr3	21300000	21400000	0.3281	0.02498	0.02498	380	382	327		chr_3	23600000	23700000	0.49594	0.08038	0.02672	155	187	177
chr3	21400000	21500000	0	0.05862	0.21408	345	394	367		chr_3	23700000	23800000	0.34994	0.11306	0.01634	123	122	125
chr3	21500000	21600000	0.09872	0.12764	0.23066	347	320	306		chr_3	23800000	23900000	0	0.02784	0.06166	129	117	136
chr3	21600000	21700000	0.02458	0.00568	0.16	157	360	170		chr_3	23900000	24000000	0	0.11496	0.01494	1	1	7
chr3	21700000	21800000	0.04372	0.0565	0.0565	51	43	62		chr_3	24000000	24100000	0	0.09062	0.11584	148	73	111
chr3	21800000	21900000	0.17886	0.01016	0.01016	15	16	10		chr_3	24100000	24200000	0	0.12534	0.0337	74	64	73
chr3	21900000	22000000	0	0.00794	0.00794	81	54	55		chr_3	24200000	24300000	0	0.035	0.06106	305	274	284
chr3	22000000	22100000	0.10146	0.02316	0.02316	229	276	244		chr_3	24300000	24400000	0.04536	0.05994	0.00366	560	510	485
chr3	22100000	22200000	0.17218	0.0056	0.07278	268	320	173		chr_3	24400000	24500000	0.00176	0.40962	0.04184	226	252	260
chr3	22200000	22300000	0.01742	0.0071	0.05716	46	91	74		chr_3	24500000	24600000	0	0.27266	0.0216	63	74	114
chr3	22300000	22400000	0.15398	0.0097	0.2691	167	140	149		chr_3	24600000	24700000	0	0.254	0	22	10	5
chr3	22400000	22500000	0.2198	0.03166	0.03166	218	260	189		chr_3	24700000	24800000	0	0.34974	0.11332	34	40	34
chr3	22500000	22600000	0	0.00844	0.1175	31	37	29		chr_3	24800000	24900000	0.05376	0.47744	0.05092	210	186	217
chr3	22600000	22700000	0	0.02126	0.02126	3	3	1		chr_3	24900000	25000000	0.2816	0.15852	0.056	101	66	78
chr3	22700000	22800000	0.06442	0.03044	0.03044	32	14	24		chr_3	25000000	25100000	0.06628	0.24512	0.11112	250	273	300
chr3	22800000	22900000	0.07414	0.05536	0.32638	12	51	14		chr_3	25100000	25200000	0.0621	0.03164	0.0788	104	153	194
chr3	22900000	23000000	0.26214	0.0335	0.0335	26	7	5		chr_3	25200000	25300000	0.24858	0.01114	0.03182	529	499	528
chr3	23000000	23100000	0.43836	0.04082	0.16314	3	15	1		chr_3	25300000	25400000	0.36452	0.01932	0.00278	5	8	16
chr3	23100000	23200000	0.19518	0	0	9	3	1		chr_3	25400000	25500000	0.3292	0.00604	0.11182	197	186	194
chr3	23200000	23300000	0	0.01088	0.01504	1	1	1		chr_3	25500000	25600000	0	0.07088	0.08134	118	353	232
chr3	23300000	23400000	0	0	0.10956	1	3	3		chr_3	25600000	25700000	0.06568	0.21578	0.02724	124	81	91
chr3	23400000	23500000	0	0.14346	0.14346	12	3	1		chr_3	25700000	25800000	0.0707	0.13722	0.16462	184	188	128
chr3	23500000	23600000	0	0.06992	0.1986	51	11	17		chr_3	25800000	25900000	0.25952	0.1208	0.12744	7	26	27
chr3	23600000	23700000	0	0.02586	0.2649	11	17	3		chr_3	25900000	26000000	0.3516	0.0771	0.03336	324	266	291
chr3	23700000	23800000	0.045	0.01426	0.01426	11	9	3		chr_3	26000000	26100000	0.12956	0.01234	0.02284	9	12	25
chr3	23800000	23900000	0	0.04274	0.2896	52	12	26		chr_3	26100000	26200000	0.10236	0.01634	0.13678	293	257	277
chr3	23900000	24000000	0	0.03608	0.19166	13	1	1		chr_3	26200000	26300000	0.14936	0.09818	0.19666	112	88	94
chr3	24000000	24100000	0	0.0606	0.25466	34	7	32		chr_3	26300000	26400000	0.06626	0.30406	0.09952	45	44	32
chr3	24100000	24200000	0	0	0.05992	40	32	39		chr_3	26400000	26500000	0.07342	0.04812	0.06796	5	7	15
chr3	24200000	24300000	0.05626	0.11128	0.11128	38	44	38		chr_3	26500000	26600000	0.06536	0.03522	0.0641	89	81	98
chr3	24300000	24400000	0.18836	0.0123	0.33098	42	9	3		chr_3	26600000	26700000	0.1234	0.20432	0.06314	18	19	22
chr3	24400000	24500000	0.0787	0.04446	0.0896	24	19	3		chr_3	26700000	26800000	0.13696	0.0541	0.0237	18	17	19
chr3	24500000	24600000	0.05978	0.10974	0.10974	24	10	4		chr_3	26800000	26900000	0.37004	0.00312	0.1184	305	327	290
chr3	24600000	24700000	0.20402	0.00552	0.00552	4	5	1		chr_3	26900000	27000000	0	0.00502	0.11902	70	46	82
chr3	24700000	24800000	0.06812	0.01672	0.01672	68	56	53		chr_3	27000000	27100000	0.20518	0.06914	0.0386	192	131	176
chr3	24800000	24900000	0.45262	0.01386	0.01386	11	5	7		chr_3	27100000	27200000	0.00906	0.0079	0.36866	208	240	251
chr3	24900000	25000000	0.1976	0.0538	0.0538	74	102	100		chr_3	27200000	27300000	0.04936	0.03586	0.07638	357	313	307
chr3	25000000	25100000	0.13274	0.02194	0.02194	15	11	1		chr_3	27300000	27400000	0.04646	0.15302	0.09654	38	54	45
chr3	25100000	25200000	0.0789	0	0.24008	5	11	1		chr_3	27400000	27500000	0.06322	0.07834	0.15016	101	108	86
chr3	25200000	25300000	0.04876	0.06478	0.16764	58	16	22		chr_3	27500000	27600000	0.10308	0.13556	0.05658	77	82	76
chr3	25300000	25400000	0.3633	0	0	59	18	5		chr_3	27600000	27700000	0.27656	0.03116	0.10042	32	40	46
chr3	25400000	25500000	0.3055	0.03626	0.03626	230	276	228		chr_3	27700000	27800000	0.18158	0.03358	0.06614	18	18	20
chr3	25500000	25600000	0.09202	0.00628	0.1354	276	250	252		chr_3	27800000	27900000	0.36252	0.02612	0.0176	11	5	5
chr3	25600000	25700000	0.12168	0.01494	0.16654	5	7	7		chr_3	27900000	28000000	0.05328	0.12746	0.0424	97	94	92
chr3	25700000	25800000	0.13602	0.0369	0.1459	1	26	8		chr_3	28000000	28100000	0.29254	0.21408	0.01348	269	271	283
chr3	25800000	25900000	0.19864	0.02618	0.37964	132	158	166		chr_3	28100000	28200000	0.41976	0.02718	0.1876	146	187	223
chr3	25900000	26000000	0.07428	0.02448	0.02448	165	162	183		chr_3	28200000	28300000	0.02462	0.01816	0.27682	74	54	99
chr3	26000000	26100000	0.06548	0.0421	0.0421	220	253	222		chr_3	28300000	28400000	0.16618	0.01346	0.00884	205	123	110
chr3	26100000	26200000	0.14908	0.03404	0.17038	94	120	108		chr_3	28400000	28500000	0.05448	0.2129	0.05544	378	295	321
chr3	26200000	26300000	0.1592	0.04442	0.27988	1	9	3		chr_3	28500000	28600000	0.45718	0.09226	0.07442	380	314	292
chr3	26300000	26400000	0.36236	0.02874	0.02874	470	500	459		chr_3	28600000	28700000	0.23618	0.02402	0.06222	86	78	84
chr3	26400000	26500000	0.05926	0.04062	0.04062	210	213	218		chr_3	28700000	28800000	0.12602	0.08324	0.07214	201	229	298
chr3	26500000	26600000	0.10892	0.05124	0.05124	160	198	201		chr_3	28800000	28900000	0.0233	0.41716	0.04368	321	297	325
chr3	26600000	26700000	0.28648	0.004	0.004	164	197	176		chr_3	28900000	29000000	0.34136	0.0222	0.07568	11	1	13
chr3	26700000	26800000	0.35764	0.02866	0.1295	45	48	54		chr_3	29000000	29100000	0.10912	0.27666	0.08188	144	81	107
chr3	26800000	26900000	0.01752	0.00852	0.41474	1	5	1		chr_3	29100000	29200000	0.16426	0.11696	0.09248	291	218	254
chr3	26900000	27000000	0.0885	0.09016	0.09016	4	1	5		chr_3	29200000	29300000	0.263	0.11082	0.11278	210	199	215
chr3	27000000	27100000	0.06152	0.03434	0.03434	110	165	108		chr_3	29300000	29400000	0.13676	0.16734	0.0443	196	203	185
chr3	27100000	27200000	0.10818	0	0	80	78	98		chr_3	29400000	29500000	0.00606	0.03592	0.08212	220	252	232
chr3	27200000	27300000	0.2305	0.01618	0.15298	247	303	297		chr_3	29500000	29600000	0.00212	0.29672	0.0637	66	131	146
chr3	27300000	27400000	0.14782	0.03338	0.22632	466	595	461		chr_3	29600000	29700000	0.08156	0.04664	0.06296	141	102	101
chr3	27400000	27500000	0.39858	0.02438	0.02442	266	357	302		chr_3	29700000	29800000	0.17638	0.03646	0.17652	269	325	308
chr3	27500000	27600000	0.05466	0.03294	0.07026	86	142	99		chr_3	29800000	29900000	0.08954	0.08678	0.07454	501	471	338
chr3	27600000	27700000	0.12764	0.05006	0.29496	141	136	129		chr_3	29900000	30000000	0.1237	0.32244	0.12624	904	654	640
chr3	27700000	27800000	0.50084	0.00994	0.00994	59	81	72		chr_3	30000000	30100000	0.2391	0.153	0.03872	539	352	379
chr3	27800000	27900000	0	0.02598	0.02598	53	66	60		chr_3	30100000	30200000	0.16038	0.13662	0.07024	227	458	445
chr3	27900000	28000000	0.11294	0.02796	0.15886	176	193	162		chr_3	30200000	30300000	0.18306	0.12524	0.0114	552	652	680
chr3	28000000	28100000	0.13498	0.02594	0.02594	212	245	248		chr_3	30300000	30400000	0	0.26572	0.07492	423	496	517
chr3	28100000	28200000	0.421	0.01164	0.09168	321	381	335		chr_3	30400000	30500000	0.23018	0.3011	0.07662	293	622	657
chr3	28200000	28300000	0.30528	0.02022	0.02022	462	544	468		chr_3	30500000	30600000	0.19662	0.0415	0.093	407	466	437
chr3	28300000	28400000	0.12364	0.0675	0.25514	128	192	112		chr_3	30600000	30700000	0.05082	0.03222	0.10072	158	230	167
chr3	28400000	28500000	0.15896	0.09424	0.11298	107	156	122		chr_3	30700000	30800000	0.0723	0.0808	0.13074	94	120	139
chr3	28500000	28600000	0.23088	0.0198	0.14822	148	171	149		chr_3	30800000	30900000	0.09622	0.06014	0.0726	327	346	426
chr3	28600000	28700000	0.14762	0	0.15804	109	117	75		chr_3	30900000	31000000	0	0.14798	0.09068	279	215	195
chr3	28700000	28800000	0.19462	0.06058	0.06058	223	164	195		chr_3	31000000	31100000	0	0.08798	0.12712	601	543	640
chr3	28800000	28900000	0.25626	0.0855	0.0855	114	110	131		chr_3	31100000	31200000	0.1166	0.0375	0.05446	385	387	417
chr3	28900000	29000000	0.08208	0.01378	0.01378	3	1	1		chr_3	31200000	31300000	0.15374	0.08554	0.0771	660	530	591
chr3	29000000	29100000	0.00214	0.23132	0.23132	9	23	56		chr_3	31300000	31400000	0.36586	0.02608	0.11832	432	341	309
chr3	29100000	29200000	0	0.06322	0.06322	324	366	379		chr_3	31400000	31500000	0.23424	0.01432	0.09518	11	34	30
chr3	29200000	29300000	0.1357	0.04696	0.28348	211	259	234		chr_3	31500000	31600000	0.24228	0.0406	0.07442	22	41	50
chr3	29300000	29400000	0.2196	0.03234	0.03234	152	145	133		chr_3	31600000	31700000	0.16046	0.01656	0.15464	130	147	174
chr3	29400000	29500000	0.06148	0.01804	0.2594	19	9	11		chr_3	31700000	31800000	0.22696	0.0573	0.09204	331	286	294
chr3	29500000	29600000	0.0627	0.01748	0.19896	49	53	46		chr_3	31800000	31900000	0.07332	0.01562	0.09174	17	9	5
chr3	29600000	29700000	0.442	0.02522	0.02522	32	1	1		chr_3	31900000	32000000	0.10776	0.10774	0.12648	436	397	373
chr3	29700000	29800000	0.21756	0.02058	0.02058	5	7	1		chr_3	32000000	32100000	0.17536	0.12944	0.10436	235	313	283
chr3	29800000	29900000	0.07408	0.00722	0.25318	102	115	132		chr_3	32100000	32200000	0.0544	0.01292	0.26076	517	391	434
chr3	29900000	30000000	0	0.0929	0.27692	51	46	34		chr_3	32200000	32300000	0	0.38908	0.03206	225	279	205
chr3	30000000	30100000	0.34552	0.107	0.107	14	34	13		chr_3	32300000	32400000	0.1148	0.21978	0.15168	355	414	352
chr3	30100000	30200000	0.08464	0.0405	0.0405	289	291	348		chr_3	32400000	32500000	0.0308	0.22094	0.0609	333	306	352
chr3	30200000	30300000	0.18996	0.0328	0.0328	31	49	43		chr_3	32500000	32600000	0.02466	0.0784	0.09102	145	94	113
chr3	30300000	30400000	0.06908	0.12546	0.12546	148	167	160		chr_3	32600000	32700000	0	0.03494	0.10266	465	496	575
chr3	30400000	30500000	0.07766	0.01488	0.184	300	358	357		chr_3	32700000	32800000	0.09516	0.14264	0.22562	781	667	673
chr3	30500000	30600000	0	0.0304	0.28068	227	263	254		chr_3	32800000	32900000	0.0438	0.02654	0.02774	409	439	417
chr3	30600000	30700000	0.00528	0.03254	0.08858	23	34	30		chr_3	32900000	33000000	0.11828	0.04572	0.11442	436	442	444
chr3	30700000	30800000	0.112	0.0387	0.0387	75	31	141		chr_3	33000000	33100000	0.00222	0.00194	0.1461	309	433	450
chr3	30800000	30900000	0.11146	0.07916	0.07916	74	36	105		chr_3	33100000	33200000	0.02598	0.0607	0.15076	328	308	340
chr3	30900000	31000000	0.42588	0.01762	0.01762	41	33	46		chr_3	33200000	33300000	0	0.05678	0.0823	371	304	287
chr3	31000000	31100000	0.28574	0.00898	0.00898	5	9	1		chr_3	33300000	33400000	0	0.23788	0.13266	632	598	622
chr3	31100000	31200000	0.13134	0.02758	0.27082	19	11	26		chr_3	33400000	33500000	0.14438	0.04116	0.05764	216	311	350
chr3	31200000	31300000	0.23086	0	0	162	162	190		chr_3	33500000	33600000	0	0.22632	0.16788	422	447	440
chr3	31300000	31400000	0.08372	0.02686	0.02686	195	222	216		chr_3	33600000	33700000	0.04424	0.26112	0.03314	192	218	259
chr3	31400000	31500000	0.13928	0.00302	0.20706	192	236	219		chr_3	33700000	33800000	0.05144	0.25694	0.12618	524	535	564
chr3	31500000	31600000	0.11036	0.09924	0.09924	102	124	79		chr_3	33800000	33900000	0	0	0.2117	337	340	394
chr3	31600000	31700000	0.17784	0.02584	0.02584	103	98	78		chr_3	33900000	34000000	0.20608	0.01392	0.05102	329	358	344
chr3	31700000	31800000	0.06614	0.02438	0.02438	419	456	415		chr_3	34000000	34100000	0.06406	0.00984	0.13846	245	242	278
chr3	31800000	31900000	0	0.02124	0.27656	336	435	369		chr_3	34100000	34200000	0.00194	0.34906	0.0275	312	109	144
chr3	31900000	32000000	0	0.01706	0.32444	107	120	107		chr_3	34200000	34300000	0.00402	0.13598	0.14246	235	260	301
chr3	32000000	32100000	0.11652	0.13548	0.13548	211	316	251		chr_3	34300000	34400000	0.10944	0.0096	0.05222	506	432	442
chr3	32100000	32200000	0.02862	0.1684	0.1684	465	458	385		chr_3	34400000	34500000	0.21642	0.0612	0.11206	260	229	276
chr3	32200000	32300000	0	0.0175	0.09044	7	11	4		chr_3	34500000	34600000	0.102	0.37778	0.11614	399	401	430
chr3	32300000	32400000	0.0509	0.0108	0.0108	83	100	84		chr_3	34600000	34700000	0	0.36694	0.0766	390	343	359
chr3	32400000	32500000	0.0776	0.02882	0.02882	212	247	213		chr_3	34700000	34800000	0	0.29636	0.03146	157	109	117
chr3	32500000	32600000	0.10112	0.04492	0.1355	237	194	196		chr_3	34800000	34900000	0	0.23504	0.08008	698	648	662
chr3	32600000	32700000	0.00224	0	0	170	224	179		chr_3	34900000	35000000	0	0.3238	0.03964	298	307	321
chr3	32700000	32800000	0.02614	0.04382	0.04382	223	252	230		chr_3	35000000	35100000	0	0.12006	0.03058	251	256	215
chr3	32800000	32900000	0	0.04436	0.04436	169	155	181		chr_3	35100000	35200000	0.0694	0.14484	0.06196	77	160	242
chr3	32900000	33000000	0	0.00746	0.00746	54	53	57		chr_3	35200000	35300000	0.0747	0.12446	0.03726	331	293	211
chr3	33000000	33100000	0.14598	0.03964	0.03964	319	343	337		chr_3	35300000	35400000	0.08326	0.01134	0.05766	330	259	299
chr3	33100000	33200000	0.0111	0.0577	0.0577	114	129	160		chr_3	35400000	35500000	0.14562	0.07424	0.1234	211	228	211
chr3	33200000	33300000	0.02584	0.0269	0.26802	774	1064	758		chr_3	35500000	35600000	0	0.27812	0.06144	293	338	365
chr3	33300000	33400000	0.19126	0.01492	0.01492	608	1078	791		chr_3	35600000	35700000	0.2376	0.10066	0.06062	209	102	78
chr3	33400000	33500000	0.15436	0.00552	0.00552	273	392	325		chr_3	35700000	35800000	0.09952	0.32042	0.09988	554	519	568
chr3	33500000	33600000	0.04166	0.03788	0.03788	523	657	794		chr_3	35800000	35900000	0	0.14394	0.0388	319	369	448
chr3	33600000	33700000	0.06878	0.0315	0.16118	492	502	497		chr_3	35900000	36000000	0	0.30598	0	411	388	350
chr3	33700000	33800000	0.0019	0.05956	0.21446	416	368	376		chr_3	36000000	36100000	0.13578	0.2285	0.08482	778	606	683
chr3	33800000	33900000	0.10712	0.00488	0.12674	246	610	630		chr_3	36100000	36200000	0.1583	0.17304	0.0073	636	622	636
chr3	33900000	34000000	0.18348	0.02152	0.02152	315	374	347		chr_3	36200000	36300000	0.27354	0.04056	0.22248	544	514	549
chr3	34000000	34100000	0.07206	0.058	0.12694	134	191	236		chr_3	36300000	36400000	0.03396	0.18642	0.0279	493	356	401
chr3	34100000	34200000	0	0.04298	0.40488	34	51	52		chr_3	36400000	36500000	0	0.1139	0.0139	596	549	553
chr3	34200000	34300000	0.09838	0	0.50676	435	524	485		chr_3	36500000	36600000	0	0.19778	0	312	360	265
chr3	34300000	34400000	0	0.11342	0.11342	249	430	249		chr_3	36600000	36700000	0	0.35346	0.04484	145	314	93
chr3	34400000	34500000	0.00482	0.08026	0.70246	467	573	483		chr_3	36700000	36800000	0	0.62192	0	392	290	363
chr3	34500000	34600000	0.00912	0.0106	0.4092	257	240	334		chr_3	36800000	36900000	0	0.28586	0.1591	281	306	346
chr3	34600000	34700000	0.10886	0.01744	0.01744	754	851	747		chr_3	36900000	37000000	0	0.29052	0.02366	306	287	272
chr3	34700000	34800000	0.06336	0.00572	0.00572	398	503	389		chr_3	37000000	37100000	0	0.42624	0.01486	241	261	286
chr3	34800000	34900000	0	0.02822	0.54572	56	48	47		chr_3	37100000	37200000	0	0.28634	0.04446	409	432	513
chr3	34900000	35000000	0.15056	0.02414	0.34072	35	54	36		chr_3	37200000	37300000	0	0.10282	0.01972	441	428	545
chr3	35000000	35100000	0	0.04984	0.04984	50	44	38		chr_3	37300000	37400000	0	0.29654	0.0201	279	257	301
chr3	35100000	35200000	0.2399	0.06096	0.0888	156	162	161		chr_3	37400000	37500000	0.21232	0.1484	0.0376	383	251	359
chr3	35200000	35300000	0	0.06172	0.37804	254	314	275		chr_3	37500000	37600000	0.019	0.19324	0.0109	474	341	371
chr3	35300000	35400000	0.1035	0.02966	0.27052	214	211	169		chr_3	37600000	37700000	0	0.17716	0	315	297	337
chr3	35400000	35500000	0	0.06772	0.06772	246	318	262		chr_3	37700000	37800000	0	0.13036	0	703	635	620
chr3	35500000	35600000	0.00326	0.03018	0.27138	467	485	572		chr_3	37800000	37900000	0	0.13786	0.14794	431	395	375
chr3	35600000	35700000	0.13344	0.00592	0.33398	299	227	188		chr_3	37900000	38000000	0.06432	0.25022	0.05452	158	137	159
chr3	35700000	35800000	0.21086	0.08044	0.08044	317	369	323		chr_3	38000000	38100000	0.101	0.31162	0.0268	650	515	587
chr3	35800000	35900000	0.27246	0.01682	0.11296	391	499	428		chr_3	38100000	38200000	0.15608	0.20826	0.02668	431	383	515
chr3	35900000	36000000	0.04036	0.02876	0.4501	107	160	135		chr_3	38200000	38300000	0	0.1355	0.05324	572	446	504
chr3	36000000	36100000	0	0.04386	0.55014	303	328	313		chr_3	38300000	38400000	0	0.17338	0.0755	549	476	498
chr3	36100000	36200000	0	0.00588	0.00588	644	735	746		chr_3	38400000	38500000	0.04526	0.10598	0.2079	784	619	699
chr3	36200000	36300000	0	0.00586	0.30428	471	543	484		chr_3	38500000	38600000	0.17626	0.07174	0.05476	269	296	348
chr3	36300000	36400000	0	0.0264	0.4131	527	657	538		chr_3	38600000	38700000	0.02654	0.08776	0.09626	736	669	715
chr3	36400000	36500000	0	0	0	700	898	693		chr_3	38700000	38800000	0.10272	0.06972	0.07814	955	628	589
chr3	36500000	36600000	0	0.0097	0.3601	247	302	354		chr_3	38800000	38900000	0	0.11912	0.1201	471	424	398
chr3	36600000	36700000	0	0.01514	0.32038	325	367	320		chr_3	38900000	39000000	0.13542	0.07126	0.08208	668	623	676
chr3	36700000	36800000	0	0.02068	0.46758	314	304	315		chr_3	39000000	39100000	0.0943	0.03494	0.08474	745	573	656
chr3	36800000	36900000	0	0.01274	0.35214	584	782	657		chr_3	39100000	39200000	0.17404	0.12226	0.05628	633	567	605
chr3	36900000	37000000	0	0.00628	0.2919	208	271	318		chr_3	39200000	39300000	0.74462	0.06834	0.11408	450	493	544
chr3	37000000	37100000	0	0.06892	0.10034	515	796	599		chr_3	39300000	39400000	0.00734	0.25902	0.15734	770	758	761
chr3	37100000	37200000	0.0326	0.01236	0.2538	143	212	158		chr_3	39400000	39500000	0.24602	0.00442	0.15364	524	498	429
chr3	37200000	37300000	0.19138	0	0.31192	590	636	569		chr_3	39500000	39600000	0.01396	0.12738	0.07614	380	436	497
chr3	37300000	37400000	0	0.0177	0.25818	267	311	296		chr_3	39600000	39700000	0.37408	0.16032	0.06584	508	475	611
chr3	37400000	37500000	0	0.01954	0.35032	238	339	297		chr_3	39700000	39800000	0.03844	0	0.05608	480	473	482
chr3	37500000	37600000	0	0.02188	0.24332	247	349	333		chr_3	39800000	39900000	0	0.23336	0.06802	635	753	745
chr3	37600000	37700000	0	0	0.33418	425	333	294		chr_3	39900000	40000000	0	0.11212	0.09842	703	767	784
chr3	37700000	37800000	0.1326	0	0.18612	268	276	305		chr_3	40000000	40100000	0	0.17162	0.01844	433	503	510
chr3	37800000	37900000	0.19454	0.16792	0.16792	418	513	492		chr_3	40100000	40200000	0.28174	0.03086	0.00816	692	622	676
chr3	37900000	38000000	0	0.0112	0.14062	363	453	401		chr_3	40200000	40300000	0	0.42312	0	396	458	464
chr3	38000000	38100000	0	0.0268	0.0268	333	444	392		chr_3	40300000	40400000	0	0.2833	0.07468	305	239	258
chr3	38100000	38200000	0.0457	0.01534	0.0968	334	407	312		chr_3	40400000	40500000	0	0.14796	0.17496	292	248	272
chr3	38200000	38300000	0.1094	0.03338	0.14524	213	254	244		chr_3	40500000	40600000	0	0.2986	0.02834	567	710	629
chr3	38300000	38400000	0.09668	0.06678	0.06678	845	865	806		chr_3	40600000	40700000	0	0.74446	0.02462	508	498	539
chr3	38400000	38500000	0.08908	0.01584	0.01584	314	339	298		chr_3	40700000	40800000	0.04878	0.2001	0.10454	545	528	534
chr3	38500000	38600000	0	0.03954	0.13838	155	201	216		chr_3	40800000	40900000	0	0.7354	0.01472	427	506	567
chr3	38600000	38700000	0.14616	0.01776	0.01776	258	344	305		chr_3	40900000	41000000	0.04016	0.22914	0.13902	743	610	611
chr3	38700000	38800000	0.09192	0.01426	0.01426	205	260	235		chr_3	41000000	41100000	0	0.52072	0	323	394	414
chr3	38800000	38900000	0.06302	0.01436	0.01436	280	247	292		chr_3	41100000	41200000	0	0.4079	0.02302	429	463	527
chr3	38900000	39000000	0.4962	0.02918	0.02918	277	282	319		chr_3	41200000	41300000	0.07032	0.33926	0.07788	446	363	466
chr3	39000000	39100000	0.36294	0.02162	0.02162	230	251	199		chr_3	41300000	41400000	0	0.45658	0	368	311	274
chr3	39100000	39200000	0.12504	0.04592	0.04592	667	738	666		chr_3	41400000	41500000	0.0214	0.1852	0.01736	505	480	560
chr3	39200000	39300000	0.17894	0.11434	0.11434	395	429	434		chr_3	41500000	41600000	0	0.3026	0.02402	584	531	571
chr3	39300000	39400000	0.32822	0.03496	0.1396	212	691	254		chr_3	41600000	41700000	0	0.03992	0.0438	430	444	540
chr3	39400000	39500000	0.0497	0	0.15012	587	708	606		chr_3	41700000	41800000	0.01788	0.06314	0.0466	536	493	510
chr3	39500000	39600000	0	0.00638	0.25416	564	561	552		chr_3	41800000	41900000	0	0.18132	0.09754	411	375	425
chr3	39600000	39700000	0.01356	0.0091	0.0091	663	760	720		chr_3	41900000	42000000	0	0.1942	0.08714	211	249	263
chr3	39700000	39800000	0	0.00906	0.19612	561	580	491		chr_3	42000000	42100000	0.12992	0.01374	0.16642	490	422	444
chr3	39800000	39900000	0.29232	0.01322	0.30848	535	611	545		chr_3	42100000	42200000	0.14836	0.16648	0.1239	489	469	555
chr3	39900000	40000000	0	0.02154	0.40106	470	550	557		chr_3	42200000	42300000	0	0.06276	0.05966	344	367	421
chr3	40000000	40100000	0	0	0.66066	650	633	622		chr_3	42300000	42400000	0.18354	0.13664	0.0603	604	590	621
chr3	40100000	40200000	0.29776	0	0.63156	968	1201	687		chr_3	42400000	42500000	0	0.19448	0.09578	284	265	313
chr3	40200000	40300000	0.0201	0.02692	0.02692	643	647	644		chr_3	42500000	42600000	0.08056	0.25876	0.06936	595	470	576
chr3	40300000	40400000	0.00904	0.03538	0.27956	335	366	323		chr_3	42600000	42700000	0.60888	0.20762	0.11898	623	519	520
chr3	40400000	40500000	0.06042	0.05028	0.52354	709	751	771		chr_3	42700000	42800000	0.19692	0.00748	0.18424	372	368	464
chr3	40500000	40600000	0	0	0.49356	504	478	465		chr_3	42800000	42900000	0.13252	0.02284	0.07268	369	419	404
chr3	40600000	40700000	0.04754	0.00606	0.3142	809	870	821		chr_3	42900000	43000000	0.27936	0.01584	0.0228	279	269	291
chr3	40700000	40800000	0	0	0.71488	393	476	442		chr_3	43000000	43100000	0.14754	0.0248	0.08384	609	588	713
chr3	40800000	40900000	0	0.09676	0.3885	432	520	459		chr_3	43100000	43200000	0.29682	0.19432	0.11022	525	538	518
chr3	40900000	41000000	0	0.04142	0.29204	373	371	345		chr_3	43200000	43300000	0	0.31364	0.02958	438	545	555
chr3	41000000	41100000	0	0.00436	0.37414	479	588	492		chr_3	43300000	43400000	0.21294	0.15882	0.1883	155	295	305
chr3	41100000	41200000	0.01128	0.00516	0.3436	665	781	639		chr_3	43400000	43500000	0.26112	0.12364	0.06794	522	527	555
chr3	41200000	41300000	0	0.09292	0.48622	352	345	374		chr_3	43500000	43600000	0.10466	0.03668	0.01902	322	292	314
chr3	41300000	41400000	0	0.0592	0.12124	286	329	274		chr_3	43600000	43700000	0.25818	0.01426	0.34162	260	371	458
chr3	41400000	41500000	0	0.05062	0.5001	258	295	230		chr_3	43700000	43800000	0.01894	0.00924	0.15612	413	506	510
chr3	41500000	41600000	0.0179	0	0	536	585	416		chr_3	43800000	43900000	0.08996	0.2021	0.2162	614	591	557
chr3	41600000	41700000	0	0.01762	0.1801	412	492	532		chr_3	43900000	44000000	0	0.27554	0.15464	486	557	503
chr3	41700000	41800000	0	0.02714	0.18204	418	442	441		chr_3	44000000	44100000	0.14632	0.02768	0.05066	646	580	656
chr3	41800000	41900000	0.14728	0.006	0.006	379	422	407		chr_3	44100000	44200000	0.03192	0.06884	0.13118	386	338	375
chr3	41900000	42000000	0.12932	0.0325	0.0325	175	267	289		chr_3	44200000	44300000	0.23948	0.02346	0.22852	347	366	357
chr3	42000000	42100000	0.06454	0.04802	0.29674	345	559	361		chr_3	44300000	44400000	0.22484	0.0391	0.20648	421	342	334
chr3	42100000	42200000	0.10766	0.00712	0.15522	504	493	348		chr_3	44400000	44500000	0.05232	0.01172	0.10582	499	467	455
chr3	42200000	42300000	0.0278	0.0646	0.0646	530	582	505		chr_3	44500000	44600000	0.03286	0.02704	0.05864	352	326	457
chr3	42300000	42400000	0.0922	0.0253	0.0253	751	874	799		chr_3	44600000	44700000	0	0.57598	0.00744	346	326	362
chr3	42400000	42500000	0.63972	0.03346	0.03346	624	792	686		chr_3	44700000	44800000	0.0857	0.16398	0.08238	511	450	481
chr3	42500000	42600000	0.17748	0.00748	0.1207	588	686	663		chr_3	44800000	44900000	0.02838	0.0352	0.16914	545	557	542
chr3	42600000	42700000	0.20324	0.0061	0.0061	605	752	741		chr_3	44900000	45000000	0	0.26418	0.06156	488	495	482
chr3	42700000	42800000	0.32978	0.02444	0.02444	621	678	639		chr_3	45000000	45100000	0.07534	0.11206	0.0736	521	492	519
chr3	42800000	42900000	0	0.00638	0.00638	509	552	488		chr_3	45100000	45200000	0.45254	0.04186	0.04256	374	396	381
chr3	42900000	43000000	0.30236	0.0826	0.21954	284	314	309		chr_3	45200000	45300000	0.32062	0.02266	0.11686	119	153	177
chr3	43000000	43100000	0.0935	0.01082	0.01082	608	638	546		chr_3	45300000	45400000	0.43036	0.00562	0.03032	291	283	304
chr3	43100000	43200000	0.25756	0	0	802	1000	844		chr_3	45400000	45500000	0.247	0.02782	0.05674	354	390	410
chr3	43200000	43300000	0	0.0333	0.50876	576	717	669		chr_3	45500000	45600000	0.0564	0.12756	0.05394	153	194	261
chr3	43300000	43400000	0.3782	0.03376	0.28414	523	595	594		chr_3	45600000	45700000	0.03498	0.0441	0.05534	188	246	262
chr3	43400000	43500000	0.01532	0.02252	0.17678	443	542	468		chr_3	45700000	45800000	0.34476	0.02068	0.03904	620	595	660
chr3	43500000	43600000	0.01898	0.01894	0.01894	647	765	728		chr_3	45800000	45900000	0.06974	0.02142	0.0334	328	301	378
chr3	43600000	43700000	0.03946	0.04212	0.04212	401	408	403		chr_3	45900000	46000000	0.50402	0.28356	0.03054	321	281	308
chr3	43700000	43800000	0.1461	0.0212	0.0212	272	363	284		chr_3	46000000	46100000	0.24004	0.05108	0.0644	459	384	457
chr3	43800000	43900000	0	0.02048	0.02048	273	342	291		chr_3	46100000	46200000	0	0.52516	0.00734	422	410	425
chr3	43900000	44000000	0.0318	0.0474	0.18374	749	811	892		chr_3	46200000	46300000	0	0.11628	0.15264	642	482	547
chr3	44000000	44100000	0.23956	0	0.4362	634	540	503		chr_3	46300000	46400000	0.00814	0.35046	0.0683	571	490	534
chr3	44100000	44200000	0.0586	0.08586	0.18228	504	613	649		chr_3	46400000	46500000	0.209	0.19728	0.06492	405	417	408
chr3	44200000	44300000	0.17692	0.01444	0.21816	623	701	671		chr_3	46500000	46600000	0.0289	0.06578	0.09992	464	461	491
chr3	44300000	44400000	0.08864	0.02444	0.02444	459	498	428		chr_3	46600000	46700000	0.05068	0.29092	0.03092	426	411	483
chr3	44400000	44500000	0.13552	0.00302	0.00302	518	551	535		chr_3	46700000	46800000	0	0.19456	0.06512	158	144	210
chr3	44500000	44600000	0	0.0437	0.2855	384	468	440		chr_3	46800000	46900000	0.22996	0.05552	0.05792	135	223	209
chr3	44600000	44700000	0	0.03628	0.17402	435	494	461		chr_3	46900000	47000000	0.27326	0.16162	0.01582	478	384	409
chr3	44700000	44800000	0.6083	0.03284	0.08162	436	349	370		chr_3	47000000	47100000	0.00208	0.12422	0.02956	291	341	448
chr3	44800000	44900000	0.23138	0.05144	0.05144	513	578	553		chr_3	47100000	47200000	0.2993	0.20676	0.02	126	109	156
chr3	44900000	45000000	0.34132	0.01578	0.01578	599	788	723		chr_3	47200000	47300000	0.79768	0.00544	0.02772	660	598	682
chr3	45000000	45100000	0.30444	0.03036	0.03036	664	845	777		chr_3	47300000	47400000	0.2057	0.00726	0.07684	493	667	622
chr3	45100000	45200000	0.24798	0.00228	0.1071	401	433	397		chr_3	47400000	47500000	0.1676	0.0466	0.04864	394	492	550
chr3	45200000	45300000	0.05644	0.06672	0.06672	228	194	259		chr_3	47500000	47600000	0.24182	0.2077	0.05118	506	535	582
chr3	45300000	45400000	0.03988	0.01874	0.31072	359	488	440		chr_3	47600000	47700000	0.12134	0.02236	0.0402	671	571	612
chr3	45400000	45500000	0.346	0.02344	0.02344	459	580	494		chr_3	47700000	47800000	0.0786	0.0024	0.03648	231	208	269
chr3	45500000	45600000	0.0463	0	0.38794	500	567	601		chr_3	47800000	47900000	0.1846	0.01072	0.07848	417	358	451
chr3	45600000	45700000	0.42434	0.00836	0.00836	540	490	462		chr_3	47900000	48000000	0.1194	0.04772	0.08394	217	220	222
chr3	45700000	45800000	0.21542	0.05198	0.05198	390	454	348		chr_3	48000000	48100000	0.0591	0.0816	0.19866	263	251	258
chr3	45800000	45900000	0	0.01086	0.01086	492	594	526		chr_3	48100000	48200000	0.15234	0.34752	0.04116	342	355	383
chr3	45900000	46000000	0.21148	0.01538	0.01538	745	836	763		chr_3	48200000	48300000	0.3827	0.19388	0.02926	641	580	701
chr3	46000000	46100000	0.00648	0.01778	0.50488	396	479	389		chr_3	48300000	48400000	0.14526	0.04512	0.23754	468	493	506
chr3	46100000	46200000	0.02284	0	0.49542	459	539	547		chr_3	48400000	48500000	0.11024	0.01016	0.0538	292	250	229
chr3	46200000	46300000	0	0.0171	0.18954	252	253	217		chr_3	48500000	48600000	0.13776	0.19972	0.0483	312	348	363
chr3	46300000	46400000	0.05078	0.02348	0.32828	387	665	443		chr_3	48600000	48700000	0.27284	0	0.08056	395	498	582
chr3	46400000	46500000	0.1503	0.05332	0.05332	673	711	707		chr_3	48700000	48800000	0.2853	0.00536	0.05046	611	568	593
chr3	46500000	46600000	0.26014	0.04868	0.04868	479	585	522		chr_3	48800000	48900000	0.11448	0.02416	0.06054	467	455	528
chr3	46600000	46700000	0.1078	0.06198	0.06198	220	279	379		chr_3	48900000	49000000	0.02516	0.0487	0.11848	714	654	714
chr3	46700000	46800000	0.27928	0.02632	0.02632	567	672	649		chr_3	49000000	49100000	0.14268	0.21254	0.07454	714	720	718
chr3	46800000	46900000	0.15458	0.00704	0.00704	442	383	350		chr_3	49100000	49200000	0.20748	0.06368	0.04624	427	349	391
chr3	46900000	47000000	0.40156	0	0	408	390	356		chr_3	49200000	49300000	0.16304	0.0308	0.03106	796	854	871
chr3	47000000	47100000	0.1683	0	0	365	444	474		chr_3	49300000	49400000	0.63684	0.0417	0.04026	566	570	656
chr3	47100000	47200000	0.1747	0.00184	0.21142	486	539	502		chr_3	49400000	49500000	0.11676	0.03706	0.2214	602	611	696
chr3	47200000	47300000	0.17368	0.00898	0.11908	663	776	499		chr_3	49500000	49600000	0	0.05066	0.05902	268	347	400
chr3	47300000	47400000	0.08794	0.01046	0.0737	831	915	858		chr_3	49600000	49700000	0	0.28958	0.00754	735	777	725
chr3	47400000	47500000	0.33416	0.01254	0.01254	436	486	410		chr_3	49700000	49800000	0.044	0.0904	0.06484	595	641	686
chr3	47500000	47600000	0.0614	0.0423	0.0423	342	377	378		chr_3	49800000	49900000	0.26302	0.00204	0.2041	223	228	248
chr3	47600000	47700000	0.2944	0	0	312	490	360		chr_3	49900000	50000000	0.01828	0.00176	0.07534	743	698	800
chr3	47700000	47800000	0.28346	0.08684	0.08684	417	452	507		chr_3	50000000	50100000	0.3121	0.07046	0.10368	837	758	816
chr3	47800000	47900000	0.15098	0.07366	0.07366	387	906	532		chr_3	50100000	50200000	0.03802	0.06304	0.04948	670	530	606
chr3	47900000	48000000	0.12878	0.01618	0.01618	499	605	574		chr_3	50200000	50300000	0.13404	0.02674	0.03476	858	705	706
chr3	48000000	48100000	0.2235	0	0.36776	330	362	331		chr_3	50300000	50400000	0.22584	0.00338	0.05	650	606	647
chr3	48100000	48200000	0	0.02324	0.23098	390	474	499		chr_3	50400000	50500000	0.18222	0.15154	0	220	331	402
chr3	48200000	48300000	0	0.00638	0.06506	552	592	568		chr_3	50500000	50600000	0.17978	0.0592	0.06878	459	617	582
chr3	48300000	48400000	0.27146	0.00166	0.05188	583	604	609		chr_3	50600000	50700000	0.30398	0	0.0834	549	612	665
chr3	48400000	48500000	0.25018	0.00552	0.00552	390	454	399		chr_3	50700000	50800000	0	0.08642	0.05548	456	431	427
chr3	48500000	48600000	0.13242	0.02632	0.02632	213	237	216		chr_3	50800000	50900000	0.08658	0.06732	0.10292	768	619	696
chr3	48600000	48700000	0.03022	0.06428	0.06428	275	304	293		chr_3	50900000	51000000	0.1145	0.0687	0.07784	551	564	591
chr3	48700000	48800000	0.21266	0.06804	0.06804	435	507	445		chr_3	51000000	51100000	0.36582	0.02304	0.09212	761	732	695
chr3	48800000	48900000	0.15096	0.0517	0.0517	221	294	263		chr_3	51100000	51200000	0.04788	0.2989	0.02272	322	462	499
chr3	48900000	49000000	0.01282	0.02544	0.15514	245	286	291		chr_3	51200000	51300000	0.53514	0.09196	0.03652	691	684	591
chr3	49000000	49100000	0.72362	0.01982	0.01982	651	730	643		chr_3	51300000	51400000	0.05358	0.28166	0.0875	365	308	353
chr3	49100000	49200000	0.2726	0.02358	0.02358	458	448	460		chr_3	51400000	51500000	0.03564	0.36708	0.03556	308	358	386
chr3	49200000	49300000	0	0.02788	0.27224	453	351	463		chr_3	51500000	51600000	0.20416	0.15716	0.05944	539	471	608
chr3	49300000	49400000	0	0.03376	0.03376	536	587	528		chr_3	51600000	51700000	0.40486	0.01646	0.03296	495	455	473
chr3	49400000	49500000	0.0723	0.01112	0.25252	237	318	306		chr_3	51700000	51800000	0.2203	0.04246	0.05854	547	541	558
chr3	49500000	49600000	0.16944	0.0021	0.02048	627	683	645		chr_3	51800000	51900000	0.30094	0.01122	0.10918	861	788	834
chr3	49600000	49700000	0.0183	0.01492	0.27942	634	704	649		chr_3	51900000	52000000	0.10008	0.10774	0.02206	629	544	557
chr3	49700000	49800000	0.30346	0.03058	0.11396	413	601	466		chr_3	52000000	52100000	0.28858	0.11558	0.00908	613	504	568
chr3	49800000	49900000	0.0456	0.03652	0.0845	399	490	435		chr_3	52100000	52200000	0.15934	0.00408	0.0215	810	810	816
chr3	49900000	50000000	0.13358	0.02786	0.02786	404	470	368		chr_3	52200000	52300000	0.28752	0.03646	0.0899	863	824	891
chr3	50000000	50100000	0.23328	0.01046	0.09972	540	596	524		chr_3	52300000	52400000	0.11708	0.27656	0.01266	574	428	495
chr3	50100000	50200000	0.1784	0.02858	0.02858	221	266	249		chr_3	52400000	52500000	0.17052	0.24904	0.01846	1	1	3
chr3	50200000	50300000	0.18234	0.00854	0.07952	344	299	309		chr_3	52500000	52600000	0.07554	0.08318	0.04566	1	1	1
chr3	50300000	50400000	0	0.01998	0.0759	257	294	297		chr_3	52600000	52652026	0.56846	0.16062	0.02906	1	1	1
chr3	50400000	50500000	0.28946	0	0	315	399	375		chr_4	0	100000	0.19606	0.01982	0.00814	960	840	981
chr3	50500000	50600000	0	0.05406	0.05406	47	64	88		chr_4	100000	200000	0.49522	0.00592	0.0085	213	283	312
chr3	50600000	50700000	0.08616	0.07564	0.16958	706	820	725		chr_4	200000	300000	0.22962	0.1101	0.0458	480	382	418
chr3	50700000	50800000	0.09648	0.01666	0.08282	437	529	501		chr_4	300000	400000	0.20404	0.18942	0.04786	675	652	656
chr3	50800000	50900000	0.35948	0	0	430	559	586		chr_4	400000	500000	0.1167	0.0212	0.11076	259	220	252
chr3	50900000	51000000	0.04872	0.0534	0.0534	491	579	563		chr_4	500000	600000	0.16322	0.12186	0.2214	512	501	518
chr3	51000000	51100000	0.46708	0.00544	0.21538	635	854	670		chr_4	600000	700000	0.41796	0.06924	0.04782	711	622	682
chr3	51100000	51200000	0.06324	0.05448	0.05448	318	430	402		chr_4	700000	800000	0	0.05288	0.0971	276	267	338
chr3	51200000	51300000	0.13976	0	0.10742	395	409	364		chr_4	800000	900000	0.19804	0	0.0777	724	709	806
chr3	51300000	51400000	0.13954	0.0239	0.0239	278	301	298		chr_4	900000	1000000	0.46414	0.0126	0.11212	171	253	286
chr3	51400000	51500000	0.47816	0.02666	0.03052	360	384	311		chr_4	1000000	1100000	0.15688	0.14554	0.04242	597	538	567
chr3	51500000	51600000	0.16658	0.0076	0.17934	534	659	611		chr_4	1100000	1200000	0.19906	0.25578	0.05996	626	593	697
chr3	51600000	51700000	0.27998	0.009	0.009	509	753	618		chr_4	1200000	1300000	0.37424	0.11676	0.05656	245	455	481
chr3	51700000	51800000	0.16404	0.00986	0.00986	548	582	529		chr_4	1300000	1400000	0.12576	0.20296	0.0599	372	242	307
chr3	51800000	51900000	0.22004	0	0.10302	307	343	362		chr_4	1400000	1500000	0.35096	0.06054	0.02786	541	448	539
chr3	51900000	52000000	0.32606	0.02076	0.13968	522	637	641		chr_4	1500000	1600000	0.14982	0.03794	0.01504	430	426	441
chr3	52000000	52100000	0.37776	0.04454	0.13886	749	838	635		chr_4	1600000	1700000	0.2054	0.0403	0.03284	597	585	648
chr3	52100000	52200000	0.1893	0.0454	0.0454	567	596	577		chr_4	1700000	1800000	0.27276	0.03224	0.04216	523	453	482
chr3	52200000	52300000	0.03372	0.09534	0.09534	710	760	602		chr_4	1800000	1900000	0.28736	0.0024	0.08732	286	205	179
chr3	52300000	52400000	0.46116	0.03172	0.07576	757	844	762		chr_4	1900000	2000000	0.15314	0.03262	0.08296	623	598	657
chr3	52400000	52500000	0.26254	0.00558	0.00558	552	635	567		chr_4	2000000	2100000	0.30144	0.03058	0.1441	244	346	362
chr3	52500000	52600000	0.41062	0.0109	0.2822	920	815	896		chr_4	2100000	2200000	0.24506	0.0281	0.07596	641	574	579
chr3	52600000	52700000	0.22468	0.11162	0.11162	642	772	707		chr_4	2200000	2300000	0.2312	0.0333	0.03212	450	519	615
chr3	52700000	52800000	0.18476	0.05668	0.20864	640	673	689		chr_4	2300000	2400000	0.26756	0.0563	0.04186	595	583	631
chr3	52800000	52900000	0.133	0.10854	0.10854	439	477	461		chr_4	2400000	2500000	0.41184	0.02414	0.21006	30	43	62
chr3	52900000	53000000	0.2481	0.0141	0.0141	657	805	675		chr_4	2500000	2600000	0.23794	0.003	0.17874	172	192	241
chr3	53000000	53100000	0.19676	0.04834	0.04834	542	634	666		chr_4	2600000	2700000	0.2621	0.04924	0.079	502	440	467
chr3	53100000	53200000	0	0.03162	0.03162	279	327	289		chr_4	2700000	2800000	0.29848	0.01342	0.2605	63	65	73
chr3	53200000	53300000	0.21098	0.0033	0.0033	709	957	857		chr_4	2800000	2900000	0.09902	0.31694	0.0196	559	536	606
chr3	53300000	53400000	0.48396	0.0029	0.0029	894	911	799		chr_4	2900000	3000000	0.0021	0.33376	0.02358	219	126	152
chr3	53400000	53500000	0.0266	0.0076	0.12268	843	847	651		chr_4	3000000	3100000	0	0.32188	0.04812	8	36	44
chr3	53500000	53600000	0.14694	0.01518	0.2989	861	1022	877		chr_4	3100000	3200000	0	0.18026	0.02816	3	3	1
chr3	53600000	53700000	0.21592	0.02152	0.1731	656	789	746		chr_4	3200000	3300000	0	0.1797	0.08974	191	169	168
chr3	53700000	53800000	0.12572	0.01656	0.1947	385	543	416		chr_4	3300000	3400000	0.07286	0.1715	0.10134	327	374	413
chr3	53800000	53900000	0.35862	0.00708	0.2895	715	795	758		chr_4	3400000	3500000	0.0658	0.16664	0.01348	794	640	712
chr3	53900000	54000000	0.0485	0.06184	0.3783	762	886	763		chr_4	3500000	3600000	0.10256	0.0024	0.0335	596	543	640
chr3	54000000	54100000	0.07678	0.05782	0.261	415	516	377		chr_4	3600000	3700000	0.53586	0.04354	0.04548	443	479	497
chr3	54100000	54200000	0.04856	0.05964	0.36334	612	748	598		chr_4	3700000	3800000	0.60484	0.03434	0.05978	283	183	271
chr3	54200000	54300000	0.36416	0	0.2936	596	760	684		chr_4	3800000	3900000	0.71884	0.01088	0.04322	423	322	386
chr3	54300000	54400000	0.02712	0.08168	0.08168	727	944	719		chr_4	3900000	4000000	0.14956	0.0271	0.0579	199	180	220
chr3	54400000	54500000	0.15092	0.00776	0.25084	355	487	483		chr_4	4000000	4100000	0.26966	0.03668	0.02712	304	279	328
chr3	54500000	54600000	0.37934	0.06808	0.06808	690	765	756		chr_4	4100000	4200000	0.36062	0.00178	0.16346	405	418	385
chr3	54600000	54700000	0.33988	0	0	498	509	491		chr_4	4200000	4300000	0.32018	0.07214	0.14964	155	121	142
chr3	54700000	54800000	0.18982	0.03446	0.03446	286	312	376		chr_4	4300000	4400000	0.09088	0.22642	0.1289	220	165	169
chr3	54800000	54900000	0.34882	0.01312	0.01312	582	749	659		chr_4	4400000	4500000	0.33578	0.04624	0.1913	284	321	342
chr3	54900000	55000000	0.3209	0.02474	0.02474	614	638	551		chr_4	4500000	4600000	0.21072	0.15058	0.07948	80	50	76
chr3	55000000	55100000	0.04624	0.0258	0.27368	540	739	627		chr_4	4600000	4700000	0.09922	0.17612	0.02016	1	44	75
chr3	55100000	55200000	0.47912	0.01846	0.01846	886	1090	1000		chr_4	4700000	4800000	0.20238	0.01928	0.0425	775	604	627
chr3	55200000	55300000	0.18006	0.0339	0.0339	396	526	460		chr_4	4800000	4900000	0.1352	0.01202	0.02796	756	674	658
chr3	55300000	55400000	0.431	0.00164	0.22966	588	692	695		chr_4	4900000	5000000	0.32792	0.00506	0.11788	190	182	189
chr3	55400000	55500000	0.1789	0.03634	0.03634	857	1051	871		chr_4	5000000	5100000	0.55822	0	0.01402	211	228	268
chr3	55500000	55600000	0.35052	0.02662	0.02662	818	1025	882		chr_4	5100000	5200000	0.47238	0.02618	0.02464	226	226	247
chr3	55600000	55700000	0.2366	0.00534	0.25476	601	824	610		chr_4	5200000	5300000	0.4742	0.02196	0.06704	312	306	268
chr3	55700000	55730218	0.13398	0.04488	0.19102	13	21	9		chr_4	5300000	5400000	0.43184	0.006	0.053	410	308	377
chr4	0	100000	0	0.01174	0.28748	11	10	5		chr_4	5400000	5500000	0.57394	0.01316	0.0721	324	332	391
chr4	100000	200000	0	0.02054	0.55626	1	9	1		chr_4	5500000	5600000	0.29028	0.02582	0.02058	59	60	40
chr4	200000	300000	0	0.08006	0.21456	9	9	9		chr_4	5600000	5700000	0.26902	0.00868	0.06534	12	5	4
chr4	300000	400000	0	0.0285	0.3429	1	1	3		chr_4	5700000	5800000	0.38234	0.03202	0.04614	20	38	29
chr4	400000	500000	0	0.05426	0.05426	1	1	1		chr_4	5800000	5900000	0.4474	0.0999	0.0083	240	196	216
chr4	500000	600000	0	0.05494	0.05494	1	1	1		chr_4	5900000	6000000	0.08122	0.12648	0.03658	655	356	424
chr4	600000	700000	0	0.01474	0.01474	1	5	1		chr_4	6000000	6100000	0.06542	0.1943	0.01494	23	17	21
chr4	700000	800000	0	0.01326	0.19004	1	4	1		chr_4	6100000	6200000	0.25908	0.11684	0.01234	165	170	171
chr4	800000	900000	0.11088	0.01718	0.14256	1	1	1		chr_4	6200000	6300000	0.35208	0.00858	0.02312	1	13	15
chr4	900000	1000000	0.00928	0.05356	0.20942	1	1	1		chr_4	6300000	6400000	0.20074	0.13428	0.0414	241	259	243
chr4	1000000	1100000	0.11582	0	0	5	1	1		chr_4	6400000	6500000	0.36832	0.13442	0.0161	430	352	386
chr4	1100000	1200000	0.24454	0.02546	0.07812	1	7	1		chr_4	6500000	6600000	0.24382	0.0136	0.06092	74	73	100
chr4	1200000	1300000	0.61374	0.02332	0.02332	17	17	19		chr_4	6600000	6700000	0.0165	0.0247	0.06864	308	295	317
chr4	1300000	1400000	0.79046	0.02466	0.02466	1109	1294	1136		chr_4	6700000	6800000	0.37178	0	0.09766	145	150	141
chr4	1400000	1500000	0.27392	0.03242	0.2165	1	1	1		chr_4	6800000	6900000	0.4629	0	0.03818	307	331	373
chr4	1500000	1600000	0.21774	0.01012	0.01012	438	487	364		chr_4	6900000	7000000	0.329	0.14274	0.02098	134	183	159
chr4	1600000	1700000	0.42472	0.00782	0.00782	539	614	577		chr_4	7000000	7100000	0.2262	0.05686	0.08536	239	232	237
chr4	1700000	1800000	0.18718	0.05922	0.05922	479	567	425		chr_4	7100000	7200000	0.05994	0.07262	0.03872	203	203	200
chr4	1800000	1900000	0.1819	0.03184	0.08062	5	5	1		chr_4	7200000	7300000	0.23234	0.02374	0.12692	502	387	416
chr4	1900000	2000000	0.26418	0.00922	0.00922	552	623	602		chr_4	7300000	7400000	0.23962	0.04658	0.10108	277	287	337
chr4	2000000	2100000	0.14108	0.0406	0.09198	744	789	716		chr_4	7400000	7500000	0.14926	0.10158	0.02648	377	563	680
chr4	2100000	2200000	0.14444	0.01904	0.29438	270	306	185		chr_4	7500000	7600000	0.03478	0.23326	0.0957	64	151	157
chr4	2200000	2300000	0.03812	0	0	63	9	7		chr_4	7600000	7700000	0.26788	0.06416	0.08674	264	161	192
chr4	2300000	2400000	0.27726	0.00176	0.00176	116	17	57		chr_4	7700000	7800000	0.24294	0.01424	0.02296	381	322	354
chr4	2400000	2500000	0.63456	0.04872	0.2287	53	11	38		chr_4	7800000	7900000	0.20318	0.15864	0.09224	191	322	349
chr4	2500000	2600000	0.24988	0.12782	0.33116	476	547	460		chr_4	7900000	8000000	0.60586	0.10414	0.02342	297	265	294
chr4	2600000	2700000	0.49124	0.04744	0.04744	551	703	557		chr_4	8000000	8100000	0.24084	0.0468	0.04814	315	226	255
chr4	2700000	2800000	0.34502	0.01178	0.01178	436	587	530		chr_4	8100000	8200000	0.13486	0.18528	0.02368	226	59	99
chr4	2800000	2900000	0.45882	0	0	570	619	622		chr_4	8200000	8300000	0.3306	0.03314	0.04626	279	121	145
chr4	2900000	3000000	0.572	0.05696	0.13692	324	397	400		chr_4	8300000	8400000	0.48784	0.11328	0.0676	246	180	202
chr4	3000000	3100000	0.47302	0.04656	0.04656	729	682	721		chr_4	8400000	8500000	0.36782	0.01466	0.10232	161	159	217
chr4	3100000	3200000	0.29982	0.00912	0.00912	658	734	653		chr_4	8500000	8600000	0.06532	0.01594	0.29824	46	46	30
chr4	3200000	3300000	0.45238	0.0092	0.0092	221	250	440		chr_4	8600000	8700000	0.1832	0.0397	0.22384	193	227	241
chr4	3300000	3400000	0.4302	0.0036	0.0036	270	497	555		chr_4	8700000	8800000	0.11888	0.0068	0.09256	84	65	56
chr4	3400000	3500000	0.13586	0.03546	0.25654	380	369	287		chr_4	8800000	8900000	0.23702	0.04556	0.23448	120	101	93
chr4	3500000	3600000	0.06984	0.00564	0.17432	708	842	821		chr_4	8900000	9000000	0.52838	0.06582	0.04542	346	357	371
chr4	3600000	3700000	0.14954	0.01602	0.01602	500	586	608		chr_4	9000000	9100000	0.04398	0.16796	0.02504	326	490	390
chr4	3700000	3800000	0.01944	0.01672	0.24696	487	593	498		chr_4	9100000	9200000	0.04172	0.17564	0	121	79	47
chr4	3800000	3900000	0	0	0.21626	647	749	611		chr_4	9200000	9300000	0.25598	0.03078	0.0412	204	135	152
chr4	3900000	4000000	0.3877	0.05566	0.1499	292	386	314		chr_4	9300000	9400000	0.40594	0.06652	0.03628	443	315	381
chr4	4000000	4100000	0.35848	0.03002	0.03002	570	717	660		chr_4	9400000	9500000	0.30172	0.05664	0.04726	155	133	147
chr4	4100000	4200000	0.31358	0.04098	0.47866	351	448	317		chr_4	9500000	9600000	0.2024	0.08352	0.03688	16	63	53
chr4	4200000	4300000	0.53798	0.0374	0.0374	540	651	575		chr_4	9600000	9700000	0.50512	0.1051	0.03582	172	214	217
chr4	4300000	4400000	0.23632	0	0	504	801	585		chr_4	9700000	9800000	0.45256	0.00996	0.07922	47	41	52
chr4	4400000	4500000	0.228	0.0097	0.22226	548	631	613		chr_4	9800000	9900000	0.21818	0.11854	0.02106	65	55	53
chr4	4500000	4600000	0.39708	0.01884	0.01884	108	96	132		chr_4	9900000	10000000	0.19116	0.0685	0.01176	25	104	136
chr4	4600000	4700000	0.13006	0.01074	0.01074	258	272	245		chr_4	10000000	10100000	0.25842	0.01026	0.0833	166	139	134
chr4	4700000	4800000	0.10692	0.0269	0.0269	445	537	491		chr_4	10100000	10200000	0.0807	0.00198	0.1054	428	388	459
chr4	4800000	4900000	0.38662	0.00508	0.00508	230	267	243		chr_4	10200000	10300000	0.1155	0.066	0.03146	202	178	183
chr4	4900000	5000000	0.25712	0.11716	0.11716	478	586	558		chr_4	10300000	10400000	0.06694	0	0.02836	473	435	380
chr4	5000000	5100000	0.415	0.07018	0.19928	294	351	250		chr_4	10400000	10500000	0.05174	0.11806	0.12412	539	487	493
chr4	5100000	5200000	0.12056	0.0063	0.0063	129	116	85		chr_4	10500000	10600000	0.11068	0.44616	0.00816	334	286	328
chr4	5200000	5300000	0.1873	0.12136	0.12136	402	405	333		chr_4	10600000	10700000	0.48306	0.05144	0.11672	119	193	171
chr4	5300000	5400000	0.13034	0.0124	0.08268	547	616	514		chr_4	10700000	10800000	0.38752	0.03756	0.12076	8	1	5
chr4	5400000	5500000	0.16878	0.09294	0.09294	880	901	847		chr_4	10800000	10900000	0.24168	0.02994	0.10696	11	4	5
chr4	5500000	5600000	0.24358	0	0	572	645	572		chr_4	10900000	11000000	0.22998	0.09416	0.04678	274	171	199
chr4	5600000	5700000	0.0864	0.0214	0.0214	244	252	311		chr_4	11000000	11100000	0.22342	0.03418	0.02126	318	141	137
chr4	5700000	5800000	0.12014	0.00408	0.00408	200	318	313		chr_4	11100000	11200000	0.41676	0.02756	0.01978	311	221	298
chr4	5800000	5900000	0.24456	0.00458	0.00458	235	199	229		chr_4	11200000	11300000	0.4975	0.0012	0.09426	527	379	442
chr4	5900000	6000000	0.12958	0.00998	0.00998	328	255	261		chr_4	11300000	11400000	0.17138	0.209	0.07456	429	267	292
chr4	6000000	6100000	0.16888	0.15148	0.15148	401	425	434		chr_4	11400000	11500000	0.37946	0.0049	0.0271	9	1	15
chr4	6100000	6200000	0.40308	0.0122	0.20576	319	458	274		chr_4	11500000	11600000	0.4353	0.03884	0.02886	11	23	45
chr4	6200000	6300000	0.34012	0.02342	0.02342	222	218	197		chr_4	11600000	11700000	0.02018	0.0163	0.1096	21	30	37
chr4	6300000	6400000	0.24854	0.00578	0.00578	326	329	382		chr_4	11700000	11800000	0.35572	0.05108	0.04092	33	38	56
chr4	6400000	6500000	0.35756	0.00424	0.00424	85	120	74		chr_4	11800000	11900000	0.27356	0.04802	0.05238	162	122	154
chr4	6500000	6600000	0.60468	0.06122	0.06122	98	111	163		chr_4	11900000	12000000	0.33582	0.08638	0.04754	22	25	5
chr4	6600000	6700000	0.29552	0.01112	0.01112	648	815	692		chr_4	12000000	12100000	0.45516	0.05806	0.02612	265	255	266
chr4	6700000	6800000	0.0654	0.04354	0.04354	581	771	584		chr_4	12100000	12200000	0.14826	0	0.03464	315	321	303
chr4	6800000	6900000	0.1822	0.0109	0.1323	291	359	344		chr_4	12200000	12300000	0.35502	0.0038	0.037	244	287	91
chr4	6900000	7000000	0.11026	0.03524	0.03524	113	175	148		chr_4	12300000	12400000	0.52712	0.0468	0.00314	34	170	91
chr4	7000000	7100000	0.2939	0.02154	0.02154	183	185	186		chr_4	12400000	12500000	0.71278	0.08076	0.0484	43	37	64
chr4	7100000	7200000	0.42918	0.069	0.069	183	201	181		chr_4	12500000	12600000	0.41036	0.04822	0.04072	338	329	306
chr4	7200000	7300000	0.04384	0.1285	0.1285	304	197	380		chr_4	12600000	12700000	0.1931	0.23422	0.04642	81	104	106
chr4	7300000	7400000	0.04338	0.08798	0.08798	313	343	332		chr_4	12700000	12800000	0.16	0.01328	0.04864	21	31	56
chr4	7400000	7500000	0.18844	0.00366	0.00366	315	505	382		chr_4	12800000	12900000	0.30712	0.00656	0.14744	136	151	153
chr4	7500000	7600000	0.4902	0.0318	0.0318	15	11	14		chr_4	12900000	13000000	0.11302	0.34702	0.04002	270	242	302
chr4	7600000	7700000	0.31656	0.04428	0.1016	23	10	11		chr_4	13000000	13100000	0.46818	0.18702	0.02976	341	247	332
chr4	7700000	7800000	0.12392	0.02016	0.2172	29	20	12		chr_4	13100000	13200000	0.35024	0.01968	0.03724	406	338	321
chr4	7800000	7900000	0.38914	0.00608	0.10892	598	834	540		chr_4	13200000	13300000	0.42862	0.00696	0.06098	203	136	172
chr4	7900000	8000000	0.55754	0.00236	0.00236	156	185	122		chr_4	13300000	13400000	0.2022	0.23544	0.0333	229	174	202
chr4	8000000	8100000	0.26408	0.07522	0.16724	1	5	1		chr_4	13400000	13500000	0.38694	0.00298	0.04886	84	184	160
chr4	8100000	8200000	0.04342	0.02674	0.09716	1	13	1		chr_4	13500000	13600000	0.526	0.00722	0.04876	243	208	228
chr4	8200000	8300000	0.26942	0	0.08826	182	205	191		chr_4	13600000	13700000	0.17212	0.01148	0.1113	335	350	351
chr4	8300000	8400000	0.08988	0.00208	0.00208	120	168	112		chr_4	13700000	13800000	0.38012	0.01288	0.05762	100	102	147
chr4	8400000	8500000	0.12508	0.06862	0.24608	362	487	405		chr_4	13800000	13900000	0.29796	0.01868	0.08658	15	18	27
chr4	8500000	8600000	0.0704	0	0.2077	165	216	219		chr_4	13900000	14000000	0.50416	0.01448	0.1409	13	45	51
chr4	8600000	8700000	0.0828	0.11038	0.11038	166	190	214		chr_4	14000000	14100000	0.3834	0.01666	0.13328	19	15	19
chr4	8700000	8800000	0.43898	0.06748	0.06748	318	341	356		chr_4	14100000	14200000	0.16648	0.09572	0.0382	42	28	13
chr4	8800000	8900000	0.42724	0.04096	0.04096	104	96	69		chr_4	14200000	14300000	0.40882	0.09246	0.04204	210	274	323
chr4	8900000	9000000	0.3668	0.0112	0.0112	369	435	407		chr_4	14300000	14400000	0	0.2385	0.0695	202	90	122
chr4	9000000	9100000	0.1248	0.06252	0.06252	199	261	242		chr_4	14400000	14500000	0.3875	0.00466	0.01346	139	138	139
chr4	9100000	9200000	0.347	0.00786	0.00786	143	153	132		chr_4	14500000	14600000	0.38444	0.05726	0.07454	12	10	10
chr4	9200000	9300000	0.38878	0.00922	0.00922	257	231	266		chr_4	14600000	14700000	0.23614	0.06214	0.05954	38	8	21
chr4	9300000	9400000	0.51052	0.00196	0.00196	491	582	487		chr_4	14700000	14800000	0.42822	0.02622	0.09746	551	412	405
chr4	9400000	9500000	0.33426	0.02486	0.02486	326	323	323		chr_4	14800000	14900000	0.36166	0.07854	0.01656	138	127	158
chr4	9500000	9600000	0.39046	0.0214	0.0214	372	447	645		chr_4	14900000	15000000	0.16432	0.03294	0.14222	20	5	33
chr4	9600000	9700000	0.43866	0.03662	0.03662	74	134	136		chr_4	15000000	15100000	0.4182	0.0685	0.02586	249	342	351
chr4	9700000	9800000	0.17332	0.08104	0.1529	295	343	284		chr_4	15100000	15200000	0.34998	0.06332	0.14356	137	39	71
chr4	9800000	9900000	0.13204	0.0214	0.0214	271	382	331		chr_4	15200000	15300000	0.31286	0.03096	0.07722	93	55	111
chr4	9900000	10000000	0.43534	0.00682	0.00682	260	358	290		chr_4	15300000	15400000	0	0.04008	0.05332	292	24	38
chr4	10000000	10100000	0.31166	0.00704	0.11864	222	264	272		chr_4	15400000	15500000	0.07504	0.03788	0.13966	35	25	41
chr4	10100000	10200000	0.25028	0.053	0.053	415	425	258		chr_4	15500000	15600000	0	0.04844	0.07174	84	70	95
chr4	10200000	10300000	0.08438	0.01076	0.17166	300	292	231		chr_4	15600000	15700000	0.0765	0.0474	0.01902	59	71	58
chr4	10300000	10400000	0.3454	0.03166	0.11012	193	52	41		chr_4	15700000	15800000	0.04284	0.09474	0.07568	75	27	64
chr4	10400000	10500000	0.72472	0.01692	0.01692	67	75	36		chr_4	15800000	15900000	0.07998	0.27184	0.07446	188	120	163
chr4	10500000	10600000	0.4793	0.00944	0.00944	422	495	383		chr_4	15900000	16000000	0.04394	0.35862	0.07776	57	32	34
chr4	10600000	10700000	0.37036	0.01738	0.01738	85	20	31		chr_4	16000000	16100000	0.09098	0.05876	0.07648	76	28	38
chr4	10700000	10800000	0.11508	0.01158	0.2784	83	135	88		chr_4	16100000	16200000	0.1519	0.03984	0.1628	39	3	5
chr4	10800000	10900000	0.27324	0.01158	0.01158	180	255	241		chr_4	16200000	16300000	0.21072	0.28084	0.04064	114	119	141
chr4	10900000	11000000	0.18334	0.02504	0.26426	259	201	166		chr_4	16300000	16400000	0.48864	0.02882	0.0935	26	14	16
chr4	11000000	11100000	0.17974	0.01606	0.12852	248	272	224		chr_4	16400000	16500000	0.46778	0.05146	0.14106	5	19	23
chr4	11100000	11200000	0.37418	0.06506	0.06506	429	594	446		chr_4	16500000	16600000	0.04502	0.02266	0.0307	13	27	28
chr4	11200000	11300000	0.35824	0.01564	0.01564	258	285	245		chr_4	16600000	16700000	0.04844	0.28818	0.06216	51	21	19
chr4	11300000	11400000	0.00396	0.0022	0.4559	117	80	63		chr_4	16700000	16800000	0.12042	0.18616	0.06194	110	107	79
chr4	11400000	11500000	0.50566	0.0131	0.16316	404	487	416		chr_4	16800000	16900000	0.2716	0.061	0.06096	25	18	35
chr4	11500000	11600000	0.39928	0.10928	0.10928	283	281	251		chr_4	16900000	17000000	0.16662	0.02556	0.0814	31	19	29
chr4	11600000	11700000	0.41592	0	0	3	9	9		chr_4	17000000	17100000	0.1386	0.00796	0.04704	260	212	239
chr4	11700000	11800000	0.38434	0.01614	0.01614	238	226	230		chr_4	17100000	17200000	0.33288	0.00182	0.08766	53	24	49
chr4	11800000	11900000	0.18784	0.02008	0.10988	82	29	52		chr_4	17200000	17300000	0.10188	0.03038	0.04284	72	18	62
chr4	11900000	12000000	0.3412	0.0224	0.0224	13	5	3		chr_4	17300000	17400000	0.04798	0.06398	0.13742	62	67	64
chr4	12000000	12100000	0.26406	0.0131	0.20328	127	176	127		chr_4	17400000	17500000	0.24476	0.07672	0.02646	10	3	3
chr4	12100000	12200000	0.44316	0.00504	0.00504	7	13	42		chr_4	17500000	17600000	0.17474	0.03446	0.05814	1	15	9
chr4	12200000	12300000	0.43006	0.012	0.012	306	434	361		chr_4	17600000	17700000	0.72458	0.00964	0.14552	57	22	33
chr4	12300000	12400000	0.21776	0.03398	0.12436	278	287	272		chr_4	17700000	17800000	0.24898	0.0353	0.06844	100	156	178
chr4	12400000	12500000	0.24576	0.09584	0.09584	433	480	334		chr_4	17800000	17900000	0.33874	0.0438	0.0632	9	15	12
chr4	12500000	12600000	0.12514	0.01026	0.01026	439	633	439		chr_4	17900000	18000000	0.40614	0.00752	0.04466	30	70	73
chr4	12600000	12700000	0.32398	0	0	386	528	425		chr_4	18000000	18100000	0.53418	0.02744	0.10698	123	112	123
chr4	12700000	12800000	0.38432	0.09588	0.09588	239	289	319		chr_4	18100000	18200000	0.23214	0.06172	0.09686	136	154	145
chr4	12800000	12900000	0.2319	0.03526	0.03526	41	52	42		chr_4	18200000	18300000	0.27204	0.01778	0.24054	18	162	165
chr4	12900000	13000000	0.39074	0.0275	0.0275	53	3	9		chr_4	18300000	18400000	0.19428	0.03178	0.0175	56	77	103
chr4	13000000	13100000	0.33382	0.09874	0.09874	149	166	141		chr_4	18400000	18500000	0.27032	0.02064	0.12676	175	209	172
chr4	13100000	13200000	0.25768	0.033	0.033	321	325	232		chr_4	18500000	18600000	0.26412	0.03938	0.03118	91	93	121
chr4	13200000	13300000	0.43268	0.0773	0.16972	258	436	304		chr_4	18600000	18700000	0.21978	0.03762	0.086	123	115	113
chr4	13300000	13400000	0.29004	0.05024	0.05024	354	470	335		chr_4	18700000	18800000	0.45734	0.03728	0.04218	209	170	214
chr4	13400000	13500000	0.30574	0.02042	0.02042	595	611	430		chr_4	18800000	18900000	0.1671	0.04132	0.05314	157	110	121
chr4	13500000	13600000	0	0.0103	0.0103	179	359	232		chr_4	18900000	19000000	0.40958	0.09426	0.02146	436	240	188
chr4	13600000	13700000	0.07338	0.0107	0.25374	94	15	73		chr_4	19000000	19100000	0.42278	0.1024	0.01462	132	99	128
chr4	13700000	13800000	0	0.01916	0.01916	35	33	34		chr_4	19100000	19200000	0.56522	0.02352	0.16328	200	129	98
chr4	13800000	13900000	0.09652	0.0245	0.0245	34	32	34		chr_4	19200000	19300000	0.19454	0.13838	0.06408	14	17	43
chr4	13900000	14000000	0.0478	0.08214	0.08214	225	298	177		chr_4	19300000	19400000	0.129	0.20312	0.08044	9	57	76
chr4	14000000	14100000	0.07094	0.03136	0.19058	1	3	6		chr_4	19400000	19500000	0.50458	0	0.18658	34	11	5
chr4	14100000	14200000	0.08088	0.11604	0.19798	69	112	94		chr_4	19500000	19600000	0.64308	0.00526	0.12158	1	12	12
chr4	14200000	14300000	0.05376	0.03274	0.03274	348	453	380		chr_4	19600000	19700000	0.29162	0.10676	0.06262	9	25	28
chr4	14300000	14400000	0.16394	0.0589	0.0589	651	552	316		chr_4	19700000	19800000	0.34116	0.02636	0.01508	18	19	19
chr4	14400000	14500000	0.15648	0.02882	0.30198	324	332	198		chr_4	19800000	19900000	0.22318	0.10334	0.03504	10	23	17
chr4	14500000	14600000	0.20408	0.01608	0.01608	235	149	148		chr_4	19900000	20000000	0.35024	0.01822	0.09788	96	52	56
chr4	14600000	14700000	0.22018	0.0077	0.145	116	154	150		chr_4	20000000	20100000	0.41414	0.01462	0.12406	66	54	55
chr4	14700000	14800000	0.3353	0.0625	0.19154	46	59	49		chr_4	20100000	20200000	0.3978	0.05764	0.082	14	31	31
chr4	14800000	14900000	0	0.01776	0.04408	153	175	198		chr_4	20200000	20300000	0.09564	0.12652	0.08132	73	41	68
chr4	14900000	15000000	0.20722	0.04516	0.04516	175	275	168		chr_4	20300000	20400000	0.20724	0.04012	0.06968	12	9	32
chr4	15000000	15100000	0.25452	0.01832	0.1727	207	270	213		chr_4	20400000	20500000	0.8487	0.05858	0.01464	77	93	75
chr4	15100000	15200000	0.16744	0.06548	0.2086	328	554	375		chr_4	20500000	20600000	0.19008	0.26258	0.0475	32	34	42
chr4	15200000	15300000	0.11406	0.01312	0.01312	77	84	88		chr_4	20600000	20700000	0.02318	0.0477	0.1711	8	1	3
chr4	15300000	15400000	0.37484	0.00946	0.00946	291	357	333		chr_4	20700000	20800000	0.36042	0.03908	0.06968	9	14	13
chr4	15400000	15500000	0.07858	0.0292	0.0292	183	224	240		chr_4	20800000	20900000	0.40012	0.07438	0.06432	15	81	64
chr4	15500000	15600000	0.07328	0.02988	0.27214	181	218	209		chr_4	20900000	21000000	0.29274	0.01882	0.09782	74	71	83
chr4	15600000	15700000	0.29524	0.05676	0.05676	55	85	55		chr_4	21000000	21100000	0.37088	0.01178	0.1313	352	243	272
chr4	15700000	15800000	0.09934	0.07886	0.07886	277	320	253		chr_4	21100000	21200000	0.3259	0	0.0923	33	38	44
chr4	15800000	15900000	0.47964	0.0109	0.0109	161	160	165		chr_4	21200000	21300000	0.15198	0	0.08362	14	18	12
chr4	15900000	16000000	0.5108	0.0502	0.0502	10	11	10		chr_4	21300000	21400000	0.3218	0.00678	0.12888	189	148	137
chr4	16000000	16100000	0.4619	0.02776	0.02776	54	13	8		chr_4	21400000	21500000	0.3141	0.0057	0.15562	22	65	54
chr4	16100000	16200000	0.3957	0.02882	0.02882	76	35	38		chr_4	21500000	21600000	0.20728	0.2286	0.02692	5	15	15
chr4	16200000	16300000	0.51272	0.01344	0.06264	117	70	74		chr_4	21600000	21700000	0.01642	0.18756	0.16808	1	1	1
chr4	16300000	16400000	0.2623	0.06486	0.06486	199	268	212		chr_4	21700000	21800000	0.3699	0.01378	0.08178	9	49	51
chr4	16400000	16500000	0.25158	0.01612	0.01612	328	155	159		chr_4	21800000	21900000	0.3987	0.01364	0.05012	14	70	79
chr4	16500000	16600000	0.20082	0.04796	0.04796	235	162	208		chr_4	21900000	22000000	0.2474	0.03272	0.06376	10	57	69
chr4	16600000	16700000	0.26058	0.00774	0.00774	74	12	1		chr_4	22000000	22100000	0.4748	0.01758	0.03484	21	37	47
chr4	16700000	16800000	0.19686	0.03894	0.14414	458	660	504		chr_4	22100000	22200000	0.48064	0.00544	0.056	9	1	3
chr4	16800000	16900000	0.2926	0.01622	0.10924	144	164	127		chr_4	22200000	22300000	0.40524	0.0174	0.03668	6	1	1
chr4	16900000	17000000	0.45578	0.02208	0.02208	364	459	379		chr_4	22300000	22400000	0.29862	0.05058	0.0889	108	149	112
chr4	17000000	17100000	0	0.09284	0.33644	192	110	104		chr_4	22400000	22500000	0.31382	0.09808	0.03934	1	47	48
chr4	17100000	17200000	0.32276	0.00574	0.00574	79	27	28		chr_4	22500000	22600000	0.36224	0.04172	0.04998	153	101	139
chr4	17200000	17300000	0.56898	0.00508	0.00508	124	53	66		chr_4	22600000	22700000	0.33584	0.05272	0.06196	7	44	53
chr4	17300000	17400000	0.356	0.03884	0.11954	203	26	68		chr_4	22700000	22800000	0.24522	0.02584	0.08912	50	129	47
chr4	17400000	17500000	0.59624	0.0223	0.0223	59	30	26		chr_4	22800000	22900000	0.42204	0.051	0.02744	1	45	21
chr4	17500000	17600000	0.12398	0.04242	0.22846	87	7	39		chr_4	22900000	23000000	0.40116	0.01696	0.08548	101	70	83
chr4	17600000	17700000	0.27404	0.00686	0.00686	68	19	17		chr_4	23000000	23100000	0.27568	0.09494	0.1231	16	7	5
chr4	17700000	17800000	0.75314	0.01474	0.01474	161	23	43		chr_4	23100000	23200000	0.1712	0.04616	0.2002	24	66	73
chr4	17800000	17900000	0.4069	0.01998	0.01998	395	13	22		chr_4	23200000	23300000	0.13626	0.04986	0.16432	5	8	20
chr4	17900000	18000000	0.30206	0.03116	0.14188	51	4	17		chr_4	23300000	23400000	0.11536	0	0.09668	5	54	53
chr4	18000000	18100000	0.27684	0.00714	0.15688	328	33	98		chr_4	23400000	23500000	0.41138	0.02218	0.0792	64	120	129
chr4	18100000	18200000	0.39638	0.00766	0.00766	182	25	65		chr_4	23500000	23600000	0.23636	0.01256	0.1255	36	36	21
chr4	18200000	18300000	0.42796	0.00918	0.00918	12	5	5		chr_4	23600000	23700000	0.3936	0.07096	0.09628	1	6	1
chr4	18300000	18400000	0.4122	0.01952	0.01952	15	17	11		chr_4	23700000	23800000	0.1998	0.04462	0.0658	72	60	50
chr4	18400000	18500000	0.12538	0.07668	0.07668	99	15	29		chr_4	23800000	23900000	0.59614	0.01868	0.02296	511	413	382
chr4	18500000	18600000	0.13818	0.0624	0.0624	138	27	45		chr_4	23900000	24000000	0.17844	0.20792	0.07638	4	1	7
chr4	18600000	18700000	0.58532	0.02044	0.09118	1	13	3		chr_4	24000000	24100000	0.22056	0.0225	0.12924	100	85	87
chr4	18700000	18800000	0.56412	0.0747	0.0747	54	16	15		chr_4	24100000	24200000	0.09308	0.32	0.13758	15	21	17
chr4	18800000	18900000	0.01742	0.03742	0.18552	261	205	152		chr_4	24200000	24300000	0.08064	0.05254	0.0619	16	27	5
chr4	18900000	19000000	0.35318	0.02216	0.02216	128	41	56		chr_4	24300000	24400000	0.0221	0.1422	0.03994	73	84	108
chr4	19000000	19100000	0.24738	0.12812	0.12812	229	109	138		chr_4	24400000	24500000	0.05828	0.13604	0.10266	19	31	21
chr4	19100000	19200000	0.3945	0.03648	0.03648	293	9	39		chr_4	24500000	24600000	0	0.10674	0.04786	41	9	16
chr4	19200000	19300000	0.29788	0.00704	0.00704	58	25	46		chr_4	24600000	24700000	0.20714	0.08596	0.1765	11	67	81
chr4	19300000	19400000	0.3196	0	0	37	23	11		chr_4	24700000	24800000	0.18742	0.04874	0.0575	25	33	36
chr4	19400000	19500000	0.20452	0.01146	0.01146	78	11	61		chr_4	24800000	24900000	0.08474	0.0171	0.10354	136	173	150
chr4	19500000	19600000	0.38896	0.0156	0.0156	71	72	67		chr_4	24900000	25000000	0.4292	0.02618	0.06526	226	135	80
chr4	19600000	19700000	0.38748	0.06916	0.06916	21	5	5		chr_4	25000000	25100000	0.1952	0.0311	0.06714	131	186	125
chr4	19700000	19800000	0.16864	0.01444	0.0382	22	9	21		chr_4	25100000	25200000	0.33088	0.03654	0.02944	310	253	321
chr4	19800000	19900000	0.30888	0.0083	0.08322	106	107	69		chr_4	25200000	25300000	0.41704	0.11374	0.06892	71	13	24
chr4	19900000	20000000	0.46952	0	0	98	27	59		chr_4	25300000	25400000	0.53322	0.0206	0.05474	76	18	4
chr4	20000000	20100000	0.20894	0.01578	0.01578	55	86	89		chr_4	25400000	25500000	0.3588	0.04938	0.05962	55	69	105
chr4	20100000	20200000	0.39302	0.00666	0.00666	96	89	81		chr_4	25500000	25600000	0.09016	0.00664	0.11248	103	47	78
chr4	20200000	20300000	0.5159	0	0	252	198	202		chr_4	25600000	25700000	0.17286	0.16824	0.04952	27	13	8
chr4	20300000	20400000	0.46184	0.02662	0.02662	149	211	177		chr_4	25700000	25800000	0.2697	0.03858	0.0307	63	41	43
chr4	20400000	20500000	0.27262	0.07	0.07	22	20	21		chr_4	25800000	25900000	0.2812	0.12712	0.02108	162	120	150
chr4	20500000	20600000	0.26058	0.0862	0.28274	44	49	51		chr_4	25900000	26000000	0.44064	0.05638	0.05016	50	26	14
chr4	20600000	20700000	0.2757	0.0077	0.0077	141	161	115		chr_4	26000000	26100000	0.21542	0.02508	0.0735	6	28	37
chr4	20700000	20800000	0.31278	0.04844	0.04844	165	130	131		chr_4	26100000	26200000	0.30562	0.0485	0.0605	269	222	220
chr4	20800000	20900000	0.3157	0.02566	0.02566	324	182	187		chr_4	26200000	26300000	0.48634	0.01978	0.03358	159	114	121
chr4	20900000	21000000	0.6047	0.034	0.034	17	6	18		chr_4	26300000	26400000	0.59502	0.02892	0.02544	389	400	407
chr4	21000000	21100000	0.36728	0.00986	0.00986	609	577	378		chr_4	26400000	26500000	0.38556	0.01676	0.03684	77	50	55
chr4	21100000	21200000	0.19274	0.04572	0.1365	152	265	171		chr_4	26500000	26600000	0.7001	0.12238	0.04842	87	96	99
chr4	21200000	21300000	0.03592	0.01908	0.01908	113	194	103		chr_4	26600000	26700000	0.34224	0.00742	0.07742	1	19	19
chr4	21300000	21400000	0.20838	0.06314	0.06314	13	58	18		chr_4	26700000	26800000	0.32086	0.02164	0.063	11	21	21
chr4	21400000	21500000	0.41154	0.02894	0.02894	136	35	45		chr_4	26800000	26900000	0.33572	0.17208	0.06372	21	3	5
chr4	21500000	21600000	0.30906	0.00424	0.00424	86	7	39		chr_4	26900000	27000000	0.35634	0.00902	0.03264	81	63	59
chr4	21600000	21700000	0.29222	0.10038	0.10038	7	9	9		chr_4	27000000	27100000	0.01746	0.10646	0.09628	79	96	96
chr4	21700000	21800000	0.2598	0.02996	0.02996	15	5	3		chr_4	27100000	27200000	0.06392	0.00822	0.1081	5	9	10
chr4	21800000	21900000	0.4136	0.01864	0.10522	20	5	1		chr_4	27200000	27300000	0.00872	0.22544	0.10358	125	3	5
chr4	21900000	22000000	0.32226	0.01564	0.01564	12	16	48		chr_4	27300000	27400000	0.0662	0.0152	0.05274	137	74	62
chr4	22000000	22100000	0.25918	0.01048	0.01048	23	27	28		chr_4	27400000	27500000	0.62324	0.0056	0.05242	235	219	218
chr4	22100000	22200000	0.13162	0	0.17766	5	5	3		chr_4	27500000	27600000	0.15016	0.02184	0.03866	9	19	45
chr4	22200000	22300000	0.03696	0.06188	0.06188	12	23	3		chr_4	27600000	27700000	0.74568	0	0.01118	5	9	1
chr4	22300000	22400000	0.1047	0.02568	0.02568	8	7	28		chr_4	27700000	27800000	0.37716	0.0101	0.0776	5	5	13
chr4	22400000	22500000	0	0.05612	0.07664	252	41	44		chr_4	27800000	27900000	0.28914	0.11054	0.0414	64	49	36
chr4	22500000	22600000	0	0.01254	0.44234	7	11	5		chr_4	27900000	28000000	0.29252	0.1072	0.13732	36	39	38
chr4	22600000	22700000	0.07714	0.00564	0.0678	25	49	29		chr_4	28000000	28100000	0.31132	0.14024	0.03136	42	50	57
chr4	22700000	22800000	0.28484	0.03066	0.03066	19	9	17		chr_4	28100000	28200000	0.56238	0.05422	0.10914	142	146	118
chr4	22800000	22900000	0.1156	0.00744	0.12216	20	7	7		chr_4	28200000	28300000	0.20724	0.00504	0.00706	7	9	15
chr4	22900000	23000000	0.43212	0.02228	0.02228	38	7	5		chr_4	28300000	28400000	0.75028	0.00252	0.02982	47	53	46
chr4	23000000	23100000	0.1959	0.0228	0.0228	177	161	114		chr_4	28400000	28500000	0.2703	0.01678	0.0494	9	11	14
chr4	23100000	23200000	0.22612	0.03222	0.03222	481	446	203		chr_4	28500000	28600000	0.36234	0	0.09348	43	41	3
chr4	23200000	23300000	0.49296	0.05304	0.14374	16	9	10		chr_4	28600000	28700000	0.12674	0.1426	0.03706	10	7	1
chr4	23300000	23400000	0.48596	0.01316	0.1076	28	11	17		chr_4	28700000	28800000	0.34372	0.02148	0.04246	7	7	6
chr4	23400000	23500000	0.40024	0.0427	0.0427	18	13	6		chr_4	28800000	28900000	0.23672	0.02272	0.19182	1	1	3
chr4	23500000	23600000	0.09686	0.00376	0.00376	9	17	7		chr_4	28900000	29000000	0.19774	0.04612	0.09938	75	64	54
chr4	23600000	23700000	0.21558	0.08642	0.08642	36	5	15		chr_4	29000000	29100000	0.09688	0.01324	0.18492	190	162	202
chr4	23700000	23800000	0.28266	0.03956	0.03956	53	5	3		chr_4	29100000	29200000	0.2022	0.0112	0.10084	21	30	22
chr4	23800000	23900000	0.30996	0.05726	0.11384	12	7	3		chr_4	29200000	29300000	0.18922	0.29356	0.04368	120	134	139
chr4	23900000	24000000	0.46758	0.02768	0.02768	1	7	1		chr_4	29300000	29400000	0.44364	0.01324	0.0203	30	20	48
chr4	24000000	24100000	0.1915	0.0489	0.0489	9	1	1		chr_4	29400000	29500000	0.22314	0	0.09182	23	14	22
chr4	24100000	24200000	0.40258	0.0503	0.0503	5	14	1		chr_4	29500000	29600000	0.18112	0.01726	0.0872	11	11	33
chr4	24200000	24300000	0.42582	0.01512	0.01512	1	5	1		chr_4	29600000	29700000	0.16572	0.00754	0.0561	41	57	37
chr4	24300000	24400000	0.38816	0.0209	0.0209	49	33	27		chr_4	29700000	29800000	0.17226	0.05336	0.04642	68	43	44
chr4	24400000	24500000	0.37152	0.01134	0.01134	30	23	3		chr_4	29800000	29900000	0	0.1578	0.0399	108	100	88
chr4	24500000	24600000	0.64678	0.02448	0.02448	68	46	1		chr_4	29900000	30000000	0.40746	0.0349	0.01158	180	150	136
chr4	24600000	24700000	0.26918	0.0149	0.0149	260	258	136		chr_4	30000000	30100000	0.70782	0.06222	0.0027	159	137	151
chr4	24700000	24800000	0.32118	0.02356	0.09432	12	22	3		chr_4	30100000	30200000	0.20806	0.09012	0.10286	5	102	110
chr4	24800000	24900000	0.32102	0.01762	0.17206	35	5	15		chr_4	30200000	30300000	0.47438	0.12876	0.01766	87	107	108
chr4	24900000	25000000	0.38032	0.01316	0.01316	21	78	44		chr_4	30300000	30400000	0.44052	0.01896	0.05866	50	38	37
chr4	25000000	25100000	0.03772	0.02058	0.02058	35	35	13		chr_4	30400000	30500000	0.27494	0.0123	0.0727	115	58	102
chr4	25100000	25200000	0.04512	0.01298	0.40768	5	1	1		chr_4	30500000	30600000	0.12012	0.09668	0.04414	200	345	335
chr4	25200000	25300000	0	0.0071	0.12608	11	12	7		chr_4	30600000	30700000	0.31974	0.10736	0.12072	11	1	1
chr4	25300000	25400000	0.54384	0.00268	0.00268	3	3	1		chr_4	30700000	30800000	0.53048	0.0036	0.03008	120	106	91
chr4	25400000	25500000	0.6883	0.00754	0.00754	1	1	1		chr_4	30800000	30900000	0.44232	0.01606	0.0842	15	9	5
chr4	25500000	25600000	0.09902	0.09458	0.09458	9	1	1		chr_4	30900000	31000000	0.49628	0.07498	0.11462	16	43	23
chr4	25600000	25700000	0.71646	0.01728	0.0721	8	9	5		chr_4	31000000	31100000	0.68178	0.05614	0.0603	7	3	11
chr4	25700000	25800000	0.34288	0.01278	0.01278	49	33	15		chr_4	31100000	31200000	0.57284	0.01436	0.02196	42	58	51
chr4	25800000	25900000	0.13224	0.13076	0.36694	243	212	96		chr_4	31200000	31300000	0.38018	0.2004	0.03684	17	11	9
chr4	25900000	26000000	0.63896	0.12278	0.12278	58	62	41		chr_4	31300000	31400000	0.41228	0.00984	0.16452	13	29	48
chr4	26000000	26100000	0.2091	0.02024	0.02024	43	16	11		chr_4	31400000	31500000	0.28208	0.01932	0.0384	7	6	5
chr4	26100000	26200000	0.21198	0.02974	0.19818	48	3	19		chr_4	31500000	31600000	0.0679	0.09294	0.05738	5	1	5
chr4	26200000	26300000	0.20664	0	0	11	10	9		chr_4	31600000	31700000	0.21644	0.02792	0.1372	8	49	31
chr4	26300000	26400000	0.17828	0.00314	0.00314	18	8	1		chr_4	31700000	31800000	0.21532	0.01788	0.07516	18	17	4
chr4	26400000	26500000	0.59582	0.0527	0.14868	22	15	1		chr_4	31800000	31900000	0.16606	0.06766	0.04552	10	12	13
chr4	26500000	26600000	0.41702	0.01832	0.01832	49	153	58		chr_4	31900000	32000000	0.29404	0.006	0.10908	1	3	4
chr4	26600000	26700000	0.38926	0.0131	0.0131	89	132	18		chr_4	32000000	32100000	0.5055	0.018	0.02986	25	36	46
chr4	26700000	26800000	0.18594	0.013	0.013	94	130	90		chr_4	32100000	32200000	0.2337	0.0701	0.29348	1	1	1
chr4	26800000	26900000	0.13866	0.00224	0.11918	11	3	5		chr_4	32200000	32300000	0.13258	0.12064	0.23582	15	9	5
chr4	26900000	27000000	0.41856	0.02126	0.02126	179	16	39		chr_4	32300000	32400000	0.53518	0.03566	0.03666	7	5	5
chr4	27000000	27100000	0.35026	0.0202	0.0202	54	51	40		chr_4	32400000	32500000	0.66378	0.0418	0.03488	1	5	5
chr4	27100000	27200000	0.13384	0.04346	0.04346	51	66	47		chr_4	32500000	32600000	0.43972	0.03072	0.04064	7	1	5
chr4	27200000	27300000	0.12918	0.00916	0.00916	256	283	175		chr_4	32600000	32700000	0.54474	0.01538	0.03302	5	3	5
chr4	27300000	27400000	0.25418	0.00898	0.00898	11	3	1		chr_4	32700000	32800000	0.55528	0	0.0284	6	5	3
chr4	27400000	27500000	0.23784	0.03562	0.27476	9	9	1		chr_4	32800000	32900000	0.69032	0.0114	0.05614	47	24	49
chr4	27500000	27600000	0.4848	0.01602	0.01602	3	9	1		chr_4	32900000	33000000	0.32314	0.06136	0.0448	84	82	72
chr4	27600000	27700000	0.16936	0	0.16388	63	110	70		chr_4	33000000	33100000	0.33216	0	0.03272	31	39	60
chr4	27700000	27800000	0.16212	0.00722	0.00722	13	17	1		chr_4	33100000	33200000	0.52324	0.01668	0.027	215	199	257
chr4	27800000	27900000	0.16262	0.0575	0.0575	104	107	89		chr_4	33200000	33300000	0.20414	0.00556	0.05844	22	9	24
chr4	27900000	28000000	0.17358	0.05932	0.14792	301	372	261		chr_4	33300000	33400000	0.3391	0.01498	0.0416	24	24	22
chr4	28000000	28100000	0.02352	0.17074	0.17074	53	65	50		chr_4	33400000	33500000	0.32076	0.00692	0.1259	15	3	1
chr4	28100000	28200000	0.58842	0.04206	0.04206	3	3	5		chr_4	33500000	33600000	0.14064	0.01564	0.1935	32	25	26
chr4	28200000	28300000	0.57568	0.02754	0.08134	7	24	1		chr_4	33600000	33700000	0.28476	0.01998	0.04066	13	46	50
chr4	28300000	28400000	0.30206	0.00656	0.00656	124	166	125		chr_4	33700000	33800000	0.43998	0.01968	0.06418	12	4	1
chr4	28400000	28500000	0.40766	0	0	51	34	34		chr_4	33800000	33900000	0.13984	0.0147	0.0624	60	64	50
chr4	28500000	28600000	0.41316	0.0083	0.0083	59	124	137		chr_4	33900000	34000000	0.28912	0.00718	0.02578	53	45	40
chr4	28600000	28700000	0.29774	0.00614	0.0992	273	344	273		chr_4	34000000	34100000	0.3294	0.09504	0.0252	172	134	176
chr4	28700000	28800000	0.29344	0.00638	0.00638	252	254	234		chr_4	34100000	34200000	0.45212	0.02026	0.02424	245	255	238
chr4	28800000	28900000	0.1147	0.01702	0.11226	51	31	25		chr_4	34200000	34300000	0.39808	0.02092	0.07278	24	37	61
chr4	28900000	29000000	0.4465	0.00356	0.00356	359	123	113		chr_4	34300000	34400000	0.3052	0.01728	0.05482	46	187	245
chr4	29000000	29100000	0.5471	0.0036	0.0036	115	90	87		chr_4	34400000	34500000	0.58068	0.03352	0.02708	5	5	5
chr4	29100000	29200000	0.49024	0.01058	0.01058	168	76	55		chr_4	34500000	34600000	0.73746	0.0082	0.03184	7	5	1
chr4	29200000	29300000	0.51754	0.04028	0.04028	70	22	30		chr_4	34600000	34700000	0.45724	0.01516	0.18442	21	13	7
chr4	29300000	29400000	0.60544	0.0138	0.0138	80	30	21		chr_4	34700000	34800000	0.61484	0	0.03496	1	1	7
chr4	29400000	29500000	0.67852	0	0	149	188	152		chr_4	34800000	34900000	0.4148	0.0284	0.0511	8	7	1
chr4	29500000	29600000	0.52854	0.0052	0.0052	3	8	13		chr_4	34900000	35000000	0.4713	0.02012	0.02406	16	5	9
chr4	29600000	29700000	0.34436	0.01658	0.01658	60	43	16		chr_4	35000000	35100000	0.19666	0.0152	0.32428	8	10	1
chr4	29700000	29800000	0.18196	0.00768	0.09796	256	305	294		chr_4	35100000	35200000	0.3725	0.01776	0.11078	13	36	33
chr4	29800000	29900000	0.2045	0.02626	0.02626	159	204	178		chr_4	35200000	35300000	0.75568	0.01776	0.0106	78	63	51
chr4	29900000	30000000	0.2432	0.00926	0.00926	371	435	335		chr_4	35300000	35400000	0.53986	0.05974	0.04212	17	1	1
chr4	30000000	30100000	0.2205	0.0554	0.0554	58	68	58		chr_4	35400000	35500000	0.63336	0.0113	0.01432	36	5	7
chr4	30100000	30200000	0.28082	0.0119	0.0119	74	105	91		chr_4	35500000	35600000	0.35638	0.0315	0.09804	10	40	45
chr4	30200000	30300000	0.37566	0.0093	0.0093	31	5	5		chr_4	35600000	35700000	0.4413	0.0134	0.15024	340	279	314
chr4	30300000	30400000	0.2747	0.06192	0.06192	79	58	48		chr_4	35700000	35800000	0.28584	0.06088	0.03054	132	227	254
chr4	30400000	30500000	0.2443	0.08538	0.08538	24	35	14		chr_4	35800000	35900000	0.21554	0.00504	0.21422	6	11	5
chr4	30500000	30600000	0.37878	0.0341	0.0341	80	56	52		chr_4	35900000	36000000	0.46118	0.00976	0.06636	5	9	9
chr4	30600000	30700000	0.79716	0.02614	0.02614	86	27	53		chr_4	36000000	36100000	0.4105	0.18292	0.033	63	81	122
chr4	30700000	30800000	0.39628	0.02122	0.02122	90	84	77		chr_4	36100000	36200000	0.66332	0.01948	0.02124	1	13	11
chr4	30800000	30900000	0.61042	0.01558	0.01558	10	27	7		chr_4	36200000	36300000	0.25422	0.21436	0.03198	32	48	49
chr4	30900000	31000000	0.5346	0.00814	0.00814	3	1	3		chr_4	36300000	36400000	0.53716	0.01334	0.0452	1	10	5
chr4	31000000	31100000	0.72944	0.00768	0.00768	172	169	115		chr_4	36400000	36500000	0.38738	0.03668	0.11168	9	1	1
chr4	31100000	31200000	0.32356	0.06058	0.06058	238	276	227		chr_4	36500000	36600000	0.27964	0.0232	0.01598	13	1	1
chr4	31200000	31300000	0.20396	0.0179	0.0179	6	26	18		chr_4	36600000	36700000	0.12116	0.00526	0.07422	305	192	210
chr4	31300000	31400000	0.68392	0.00856	0.00856	161	222	145		chr_4	36700000	36800000	0.252	0.03284	0.05628	524	487	412
chr4	31400000	31500000	0.20334	0.01718	0.01718	9	47	41		chr_4	36800000	36900000	0.50962	0.0786	0.02702	61	37	38
chr4	31500000	31600000	0.25904	0.00994	0.00994	29	22	38		chr_4	36900000	37000000	0.67294	0.00534	0.01006	114	73	82
chr4	31600000	31700000	0.46864	0.00774	0.00774	166	206	194		chr_4	37000000	37100000	0.3442	0.16716	0.00262	309	277	274
chr4	31700000	31800000	0.29266	0.00172	0.00172	28	20	18		chr_4	37100000	37200000	0.36572	0.18522	0.02392	73	76	72
chr4	31800000	31900000	0.2937	0.01164	0.01164	55	76	60		chr_4	37200000	37300000	0.62026	0.01194	0.0217	31	44	46
chr4	31900000	32000000	0.52348	0.0134	0.0134	6	48	20		chr_4	37300000	37400000	0.54596	0.00526	0.02084	25	24	25
chr4	32000000	32100000	0.19162	0.04804	0.04804	7	13	1		chr_4	37400000	37500000	0.52896	0.01068	0.01356	30	26	28
chr4	32100000	32200000	0.271	0.00948	0.00948	60	53	62		chr_4	37500000	37600000	0.44046	0.00174	0.0652	1	1	1
chr4	32200000	32300000	0.34752	0.00176	0.00176	65	30	31		chr_4	37600000	37700000	0.19198	0.02452	0.03354	127	101	121
chr4	32300000	32400000	0.26602	0.10544	0.10544	54	17	3		chr_4	37700000	37800000	0.24352	0.01716	0.03238	72	60	20
chr4	32400000	32500000	0.58414	0	0	22	1	5		chr_4	37800000	37900000	0.31514	0.0257	0.03544	175	213	191
chr4	32500000	32600000	0.3772	0.04152	0.04152	28	27	37		chr_4	37900000	38000000	0.45138	0.18322	0.08962	200	191	325
chr4	32600000	32700000	0.47674	0.0322	0.0322	115	158	137		chr_4	38000000	38100000	0.29132	0.04818	0.0348	46	41	131
chr4	32700000	32800000	0.71952	0.02636	0.02636	119	162	119		chr_4	38100000	38200000	0.52754	0.00236	0.01862	147	162	202
chr4	32800000	32900000	0.46406	0.00794	0.00794	119	134	160		chr_4	38200000	38300000	0.4465	0.02876	0.06208	292	299	391
chr4	32900000	33000000	0.72146	0.01086	0.01086	63	57	76		chr_4	38300000	38400000	0.62332	0.00452	0.17428	498	425	465
chr4	33000000	33100000	0.51146	0.04116	0.04116	9	1	1		chr_4	38400000	38500000	0.50544	0.00866	0.0171	232	263	237
chr4	33100000	33200000	0.31204	0.00716	0.00716	113	26	45		chr_4	38500000	38600000	0.3083	0.05854	0.02928	17	26	52
chr4	33200000	33300000	0.3856	0.027	0.12548	43	95	73		chr_4	38600000	38700000	0.78974	0.00756	0.00344	92	100	77
chr4	33300000	33400000	0.423	0.00964	0.00964	37	129	43		chr_4	38700000	38800000	0.86088	0.15428	0.01142	64	19	18
chr4	33400000	33500000	0.45532	0.01992	0.01992	61	88	39		chr_4	38800000	38900000	0.3782	0.1293	0.02918	230	229	281
chr4	33500000	33600000	0.71112	0.02772	0.02772	13	13	1		chr_4	38900000	39000000	0.45164	0.00232	0.02884	112	141	139
chr4	33600000	33700000	0.56034	0.01472	0.01472	197	275	169		chr_4	39000000	39100000	0.57004	0.00266	0.0212	45	57	93
chr4	33700000	33800000	0.48738	0.0302	0.0302	68	214	107		chr_4	39100000	39200000	0.2204	0.02646	0.07104	134	113	163
chr4	33800000	33900000	0.43316	0.01228	0.01228	176	155	158		chr_4	39200000	39300000	0.34112	0.00466	0.03598	262	201	298
chr4	33900000	34000000	0.32814	0.04286	0.04286	90	106	124		chr_4	39300000	39400000	0.59358	0.09826	0.10166	250	194	230
chr4	34000000	34100000	0.22326	0.00504	0.00504	3	3	1		chr_4	39400000	39500000	0.14364	0.0419	0.08474	78	37	62
chr4	34100000	34200000	0.46632	0	0	24	51	42		chr_4	39500000	39600000	0.36472	0.01722	0.02834	122	75	76
chr4	34200000	34300000	0.43178	0.02138	0.02138	235	331	232		chr_4	39600000	39700000	0.22264	0.0152	0.01924	206	154	206
chr4	34300000	34400000	0.57752	0.01332	0.01332	20	9	5		chr_4	39700000	39800000	0.7082	0.00762	0.03248	315	300	322
chr4	34400000	34500000	0.36368	0.00732	0.00732	9	17	26		chr_4	39800000	39900000	0.524	0.02724	0.00932	177	305	326
chr4	34500000	34600000	0.49664	0.01066	0.10104	77	127	92		chr_4	39900000	40000000	0.4075	0	0.03544	488	403	437
chr4	34600000	34700000	0.42042	0	0	19	35	18		chr_4	40000000	40100000	0.67522	0.00924	0.03156	82	121	106
chr4	34700000	34800000	0.24462	0.01852	0.16172	39	21	13		chr_4	40100000	40200000	0.60684	0.04516	0.03308	327	306	272
chr4	34800000	34900000	0.14616	0.00218	0.09128	100	161	121		chr_4	40200000	40300000	0.55528	0.00882	0.01862	257	249	263
chr4	34900000	35000000	0.2937	0.04354	0.04354	41	32	31		chr_4	40300000	40400000	0.52388	0.0148	0.06004	225	264	336
chr4	35000000	35100000	0.67956	0	0.06374	9	12	1		chr_4	40400000	40500000	0.5589	0.02984	0.03436	9	5	1
chr4	35100000	35200000	0.6965	0.00418	0.00418	5	3	1		chr_4	40500000	40600000	0.49868	0.00642	0.04954	96	99	119
chr4	35200000	35300000	0.19938	0.03874	0.03874	12	11	6		chr_4	40600000	40700000	0.61538	0.00956	0.03656	36	88	136
chr4	35300000	35400000	0.62162	0	0	5	13	1		chr_4	40700000	40800000	0.5084	0.00484	0.02778	153	204	279
chr4	35400000	35500000	0.6396	0.0074	0.0074	3	1	5		chr_4	40800000	40900000	0.32688	0	0.02816	107	134	104
chr4	35500000	35600000	0.5451	0.0045	0.0045	9	5	5		chr_4	40900000	41000000	0.19488	0.01208	0.09146	432	357	446
chr4	35600000	35700000	0.58118	0.00174	0.00174	12	15	9		chr_4	41000000	41100000	0.6175	0.00508	0.04324	433	422	424
chr4	35700000	35800000	0.26078	0.00698	0.00698	28	11	13		chr_4	41100000	41200000	0.4746	0.0048	0.06264	361	382	480
chr4	35800000	35900000	0.04986	0.02026	0.02026	5	1	9		chr_4	41200000	41300000	0.41278	0.00818	0.02324	541	427	481
chr4	35900000	36000000	0.39808	0.0136	0.0136	5	1	1		chr_4	41300000	41400000	0.66052	0.10382	0.04862	374	286	261
chr4	36000000	36100000	0.47386	0.0222	0.0222	5	11	5		chr_4	41400000	41500000	0.51242	0.02298	0.09142	79	8	21
chr4	36100000	36200000	0.22848	0.0052	0.2083	1	16	1		chr_4	41500000	41600000	0.68956	0.00496	0.11358	16	11	1
chr4	36200000	36300000	0.34298	0.00892	0.00892	31	5	1		chr_4	41600000	41700000	0.61352	0.00222	0	1	1	7
chr4	36300000	36400000	0.67316	0.01654	0.01654	7	29	8		chr_4	41700000	41800000	0.3924	0.01224	0.04208	691	566	694
chr4	36400000	36500000	0.3759	0	0	1	1	5		chr_4	41800000	41900000	0.28274	0.02636	0.07254	334	323	349
chr4	36500000	36600000	0.3566	0.00452	0.18982	17	18	1		chr_4	41900000	42000000	0.231	0.01994	0.0959	453	320	398
chr4	36600000	36700000	0.55416	0.00256	0.00256	3	5	1		chr_4	42000000	42100000	0.41258	0.02974	0.10442	109	140	170
chr4	36700000	36800000	0.3552	0.01776	0.01776	3	9	1		chr_4	42100000	42200000	0.47442	0.11634	0.15784	262	250	259
chr4	36800000	36900000	0.6712	0.00782	0.00782	9	9	1		chr_4	42200000	42300000	0.52256	0.04478	0.05136	194	254	216
chr4	36900000	37000000	0.9035	0.01346	0.11598	62	42	42		chr_4	42300000	42400000	0.33562	0.02114	0.03916	572	623	650
chr4	37000000	37100000	0.45274	0.0045	0.0045	84	79	78		chr_4	42400000	42500000	0.24512	0.03842	0.04826	537	446	549
chr4	37100000	37200000	0.47272	0.00874	0.00874	214	221	227		chr_4	42500000	42600000	0.54044	0.00188	0.0813	108	128	169
chr4	37200000	37300000	0.57446	0	0	7	3	1		chr_4	42600000	42700000	0.38686	0.00928	0.03628	597	581	582
chr4	37300000	37400000	0.31814	0.00658	0.00658	91	132	55		chr_4	42700000	42800000	0.36978	0.03536	0.04166	472	644	548
chr4	37400000	37500000	0.31154	0.01042	0.08124	1	9	1		chr_4	42800000	42900000	0.5894	0.02028	0.10366	434	474	434
chr4	37500000	37600000	0.34318	0.0027	0.0027	1	5	1		chr_4	42900000	43000000	0.46556	0.0145	0.05996	220	260	390
chr4	37600000	37700000	0.35192	0.0207	0.0207	15	3	1		chr_4	43000000	43100000	0.66188	0.00214	0.01558	259	322	340
chr4	37700000	37800000	0.24604	0.02554	0.02554	5	9	7		chr_4	43100000	43200000	0.38248	0.00606	0.02512	283	238	247
chr4	37800000	37900000	0.15576	0.01644	0.11172	14	1	1		chr_4	43200000	43300000	0.47166	0.0056	0.08688	516	748	653
[truncated: 9,394 more rows]

## Sheet: Figure 1c
JaloEEP558-HiFi vs BAT93-HiFi				JaloEEP558-HiFi vs G19833 v2.1
JaloEEP558	BAT93-HiFi	Anchors		JaloEEP558	G19833v2	Anchors
chr_1g0000011	chr1g0000001	10800		chr_1g0000021	Phvul.001G000400.1	501
chr_1g0000021	chr1g0000011	9240		chr_1g0000031	Phvul.001G000500.1	364
chr_1g0000031	chr1g0000021	2650		chr_1g0000041	Phvul.001G000600.1	1420
chr_1g0000041	chr1g0000031	12200		chr_1g0000051	Phvul.001G000700.1	693
chr_1g0000051	chr1g0000041	1590		chr_1g0000061	Phvul.001G000800.1	939
chr_1g0000061	chr1g0000051	6170		chr_1g0000071	Phvul.001G001000.1	1680
chr_1g0000071	chr1g0000061	4040		chr_1g0000081	Phvul.001G001100.1	1250
chr_1g0000081	chr1g0000071	9440		chr_1g0000091	Phvul.001G001200.1	707
chr_1g0000091	chr1g0000081	7470		chr_1g0000101	Phvul.001G001300.1	1920
chr_1g0000101	chr1g0000091	4110		chr_1g0000111	Phvul.001G001400.1	944
chr_1g0000111	chr1g0000101	17300		chr_1g0000121	Phvul.001G001500.1	583
chr_1g0000121	chr1g0000111	5360		chr_1g0000131	Phvul.001G001600.1	452
chr_1g0000131	chr1g0000121	6550		chr_1g0000141	Phvul.001G001700.1	947
chr_1g0000141	chr1g0000131	3810		chr_1g0000171	Phvul.001G001900.1	365
chr_1g0000171	chr1g0000161	5950		chr_1g0000181	Phvul.001G002000.1	715
chr_1g0000181	chr1g0000171	1510		chr_1g0000191	Phvul.001G002100.1	1430
chr_1g0000191	chr1g0000181	2070		chr_1g0000201	Phvul.001G002200.1	1170
chr_1g0000201	chr1g0000201	1900		chr_1g0000211	Phvul.001G002300.1	226
chr_1g0000211	chr1g0000211	1980		chr_1g0000221	Phvul.001G002400.1	367
chr_1g0000221	chr1g0000221	7120		chr_1g0000231	Phvul.001G002500.1	433
chr_1g0000241	chr1g0000231	4260		chr_1g0000241	Phvul.001G002700.1	2360
chr_1g0000251	chr1g0000241	5550		chr_1g0000251	Phvul.001G002800.3	1050
chr_1g0000261	chr1g0000251	1750		chr_1g0000261	Phvul.001G002900.1	1070
chr_1g0000271	chr1g0000261	1630		chr_1g0000271	Phvul.001G003000.1	742
chr_1g0000281	chr1g0000271	5260		chr_1g0000281	Phvul.001G003100.1	381
chr_1g0000291	chr1g0000281	3470		chr_1g0000291	Phvul.001G003200.1	281
chr_1g0000301	chr1g0000291	2810		chr_1g0000301	Phvul.001G002800.4	835
chr_1g0000311	chr1g0000301	1930		chr_1g0000311	Phvul.001G003400.1	614
chr_1g0000321	chr1g0000311	6750		chr_1g0000321	Phvul.001G003500.1	297
chr_1g0000331	chr1g0000321	4330		chr_1g0000331	Phvul.001G003600.1	813
chr_1g0000341	chr1g0000331	2680		chr_1g0000341	Phvul.001G003700.1	514
chr_1g0000351	chr1g0000341	2070		chr_1g0000351	Phvul.001G003800.1	636
chr_1g0000361	chr1g0000351	2270		chr_1g0000361	Phvul.001G003900.1	1700
chr_1g0000371	chr1g0000361	2490		chr_1g0000371	Phvul.001G004000.1	710
chr_1g0000381	chr1g0000371	6450		chr_1g0000381	Phvul.001G004100.1	780
chr_1g0000391	chr1g0000381	5850		chr_1g0000401	Phvul.001G004200.1	413
chr_1g0000401	chr1g0000391	3670		chr_1g0000411	Phvul.001G004300.1	416
chr_1g0000411	chr1g0000401	3530		chr_1g0000421	Phvul.001G004400.1	413
chr_1g0000421	chr1g0000411	1140		chr_1g0000431	Phvul.001G004500.1	498
chr_1g0000431	chr1g0000421	4020		chr_1g0000441	Phvul.001G004600.1	492
chr_1g0000441	chr1g0000431	2940		chr_1g0000451	Phvul.001G004700.2	2140
chr_1g0000451	chr1g0000441	5010		chr_1g0000461	Phvul.001G004800.1	1060
chr_1g0000461	chr1g0000451	3390		chr_1g0000471	Phvul.001G004900.2	746
chr_1g0000471	chr1g0000461	7790		chr_1g0000481	Phvul.001G005000.1	1100
chr_1g0000481	chr1g0000471	3460		chr_1g0000501	Phvul.001G005100.1	1080
chr_1g0000501	chr1g0000491	3660		chr_1g0000511	Phvul.001G005200.1	647
chr_1g0000511	chr1g0000501	7360		chr_1g0000521	Phvul.001G005300.1	552
chr_1g0000521	chr1g0000511	1260		chr_1g0000531	Phvul.001G005400.1	4980
chr_1g0000531	chr1g0000521	10400		chr_1g0000541	Phvul.001G005500.1	560
chr_1g0000541	chr1g0000531	4770		chr_1g0000551	Phvul.001G005600.1	557
chr_1g0000551	chr1g0000541	4300		chr_1g0000561	Phvul.001G005700.1	495
chr_1g0000561	chr1g0000551	3820		chr_1g0000571	Phvul.001G005800.1	855
chr_1g0000571	chr1g0000561	1170		chr_1g0000581	Phvul.001G005900.1	1940
chr_1g0000581	chr1g0000571	6540		chr_1g0000591	Phvul.001G006000.1	389
chr_1g0000591	chr1g0000581	13100		chr_1g0000601	Phvul.001G006100.1	1010
chr_1g0000601	chr1g0000591	599		chr_1g0000621	Phvul.001G006400.1	264
chr_1g0000611	chr1g0000601	1170		chr_1g0000641	Phvul.001G006700.1	291
chr_1g0000621	chr1g0000611	780		chr_1g0000651	Phvul.001G006800.1	561
chr_1g0000641	chr1g0000631	1450		chr_1g0000661	Phvul.001G006900.1	283
chr_1g0000651	chr1g0000641	6950		chr_1g0000671	Phvul.001G007000.1	549
chr_1g0000661	chr1g0000651	1670		chr_1g0000681	Phvul.001G007100.1	1040
chr_1g0000671	chr1g0000661	5810		chr_1g0000691	Phvul.001G007200.1	307
chr_1g0000681	chr1g0000671	4760		chr_1g0000701	Phvul.001G007300.1	884
chr_1g0000691	chr1g0000681	9310		chr_1g0000711	Phvul.001G007400.1	202
chr_1g0000701	chr1g0000691	4440		chr_1g0000721	Phvul.001G007500.1	250
chr_1g0000711	chr1g0000701	2800		chr_1g0000731	Phvul.001G007600.1	930
chr_1g0000721	chr1g0000711	4990		chr_1g0000741	Phvul.001G007700.1	258
chr_1g0000731	chr1g0000721	3140		chr_1g0000751	Phvul.001G007800.1	232
chr_1g0000741	chr1g0000731	3250		chr_1g0000761	Phvul.001G007900.1	1060
chr_1g0000751	chr1g0000741	4570		chr_1g0000771	Phvul.001G008000.1	3850
chr_1g0000761	chr1g0000751	8340		chr_1g0000781	Phvul.001G008100.1	713
chr_1g0000771	chr1g0000761	9310		chr_1g0000811	Phvul.001G008200.1	2000
chr_1g0000781	chr1g0000771	1430		chr_1g0000821	Phvul.001G008400.1	2000
chr_1g0000811	chr1g0000801	8360		chr_1g0000831	Phvul.001G008500.1	354
chr_1g0000821	chr1g0000811	2860		chr_1g0000841	Phvul.001G008600.1	5090
chr_1g0000831	chr1g0000821	1610		chr_1g0000851	Phvul.001G008700.1	417
chr_1g0000841	chr1g0000831	7170		chr_1g0000861	Phvul.001G008800.1	288
chr_1g0000851	chr1g0000851	688		chr_1g0000871	Phvul.001G008900.1	1450
chr_1g0000861	chr1g0000861	710		chr_1g0000881	Phvul.001G009000.1	1920
chr_1g0000871	chr1g0000871	2960		chr_1g0000931	Phvul.001G009100.1	275
chr_1g0000881	chr1g0000881	5430		chr_1g0000941	Phvul.001G009200.1	2770
chr_1g0000931	chr1g0000921	2120		chr_1g0000951	Phvul.001G009300.2	3580
chr_1g0000941	chr1g0000931	3270		chr_1g0000961	Phvul.001G009400.1	381
chr_1g0000951	chr1g0000941	16600		chr_1g0000971	Phvul.001G009500.1	1520
chr_1g0000961	chr1g0000951	3190		chr_1g0000981	Phvul.001G009600.1	370
chr_1g0000971	chr1g0000961	7660		chr_1g0000991	Phvul.001G009700.2	588
chr_1g0000981	chr1g0000971	920		chr_1g0001001	Phvul.001G009800.1	1030
chr_1g0000991	chr1g0000981	2410		chr_1g0001011	Phvul.001G009900.1	724
chr_1g0001001	chr1g0000991	2980		chr_1g0001021	Phvul.001G010000.2	2230
chr_1g0001011	chr1g0001001	3950		chr_1g0001031	Phvul.001G010100.1	704
chr_1g0001021	chr1g0001011	5970		chr_1g0001041	Phvul.001G010200.1	1420
chr_1g0001031	chr1g0001021	6120		chr_1g0001051	Phvul.001G010300.1	289
chr_1g0001041	chr1g0001031	1840		chr_1g0001071	Phvul.001G010400.1	1260
chr_1g0001051	chr1g0001041	1520		chr_1g0001081	Phvul.001G010500.1	737
chr_1g0001071	chr1g0001051	3860		chr_1g0001111	Phvul.001G010600.1	228
chr_1g0001081	chr1g0001061	8750		chr_1g0001121	Phvul.001G010700.1	1250
chr_1g0001111	chr1g0001071	1370		chr_1g0001131	Phvul.001G010800.1	231
chr_1g0001121	chr1g0001081	1800		chr_1g0001141	Phvul.001G010900.1	330
chr_1g0001131	chr1g0001091	1880		chr_1g0001161	Phvul.001G011000.1	1300
chr_1g0001141	chr1g0001101	8440		chr_1g0001171	Phvul.001G011200.1	621
chr_1g0001151	chr1g0001111	7300		chr_1g0001181	Phvul.001G011300.2	659
chr_1g0001161	chr1g0001121	7280		chr_1g0001191	Phvul.001G011400.1	310
chr_1g0001171	chr1g0001141	4500		chr_1g0001201	Phvul.001G011500.1	348
chr_1g0001181	chr1g0001151	2490		chr_1g0001211	Phvul.001G011600.1	440
chr_1g0001191	chr1g0001161	4060		chr_1g0001221	Phvul.001G011700.1	1500
chr_1g0001201	chr1g0001171	4060		chr_1g0001231	Phvul.001G011800.1	746
chr_1g0001211	chr1g0001181	5750		chr_1g0001241	Phvul.001G012000.1	468
chr_1g0001221	chr1g0001191	6200		chr_1g0001251	Phvul.001G012100.1	637
chr_1g0001231	chr1g0001201	2220		chr_1g0001261	Phvul.001G012200.2	952
chr_1g0001241	chr1g0001211	8100		chr_1g0001271	Phvul.001G012300.1	648
chr_1g0001251	chr1g0001221	7250		chr_1g0001281	Phvul.001G012400.1	519
chr_1g0001261	chr1g0001231	6360		chr_1g0001291	Phvul.001G012500.1	346
chr_1g0001271	chr1g0001241	1370		chr_1g0001301	Phvul.001G012600.1	640
chr_1g0001281	chr1g0001251	1030		chr_1g0001311	Phvul.001G012700.1	364
chr_1g0001291	chr1g0001261	6990		chr_1g0001321	Phvul.001G012800.1	315
chr_1g0001301	chr1g0001271	1780		chr_1g0001331	Phvul.001G012900.3	5020
chr_1g0001311	chr1g0001281	4560		chr_1g0001341	Phvul.001G013000.1	784
chr_1g0001321	chr1g0001291	2620		chr_1g0001351	Phvul.001G013100.1	424
chr_1g0001331	chr1g0001301	10400		chr_1g0001361	Phvul.001G013200.1	218
chr_1g0001341	chr1g0001311	3710		chr_1g0001381	Phvul.001G013400.1	682
chr_1g0001351	chr1g0001321	4800		chr_1g0001391	Phvul.001G013600.1	2920
chr_1g0001361	chr1g0001331	2450		chr_1g0001401	Phvul.001G013700.1	1650
chr_1g0001371	chr1g0001341	2350		chr_1g0001411	Phvul.001G013800.1	550
chr_1g0001381	chr1g0001361	1110		chr_1g0001421	Phvul.001G013900.1	512
chr_1g0001391	chr1g0001371	6340		chr_1g0001431	Phvul.001G014000.1	307
chr_1g0001401	chr1g0001391	4080		chr_1g0001441	Phvul.001G014100.1	2430
chr_1g0001411	chr1g0001401	1840		chr_1g0001451	Phvul.001G014200.1	155
chr_1g0001421	chr1g0001411	2080		chr_1g0001461	Phvul.001G014300.1	436
chr_1g0001431	chr1g0001421	4640		chr_1g0001471	Phvul.001G014400.1	2910
chr_1g0001441	chr1g0001431	4990		chr_1g0001481	Phvul.001G014466.2	1310
chr_1g0001451	chr1g0001441	4040		chr_1g0001491	Phvul.001G014532.1	1330
chr_1g0001461	chr1g0001451	1620		chr_1g0001501	Phvul.001G014600.1	623
chr_1g0001471	chr1g0001461	8040		chr_1g0001511	Phvul.001G014700.1	1130
chr_1g0001481	chr1g0001471	9020		chr_1g0001521	Phvul.001G014800.1	465
chr_1g0001491	chr1g0001481	7480		chr_1g0001541	Phvul.001G014900.1	1070
chr_1g0001501	chr1g0001491	2770		chr_1g0001551	Phvul.001G015000.1	354
chr_1g0001511	chr1g0001501	2270		chr_1g0001561	Phvul.001G015100.1	4300
chr_1g0001521	chr1g0001511	3600		chr_1g0001611	Phvul.001G015200.1	539
chr_1g0001531	chr1g0001521	3780		chr_1g0001621	Phvul.001G015300.1	574
chr_1g0001541	chr1g0001531	3140		chr_1g0001631	Phvul.001G015400.1	3090
chr_1g0001551	chr1g0001551	2760		chr_1g0001641	Phvul.001G015500.1	1420
chr_1g0001561	chr1g0001561	13000		chr_1g0001651	Phvul.001G015600.1	776
chr_1g0001601	chr1g0001601	882		chr_1g0001661	Phvul.001G015700.1	463
chr_1g0001611	chr1g0001611	674		chr_1g0001671	Phvul.001G015800.1	1770
chr_1g0001621	chr1g0001631	3610		chr_1g0001681	Phvul.001G015900.1	1190
chr_1g0001631	chr1g0001641	4000		chr_1g0001691	Phvul.001G016000.7	1260
chr_1g0001641	chr1g0001651	3040		chr_1g0001701	Phvul.001G016050.1	1110
chr_1g0001651	chr1g0001661	5430		chr_1g0001721	Phvul.001G016200.1	459
chr_1g0001661	chr1g0001671	3460		chr_1g0001731	Phvul.001G016300.1	852
chr_1g0001671	chr1g0001681	5990		chr_1g0001741	Phvul.001G016400.1	859
chr_1g0001681	chr1g0001691	4980		chr_1g0001751	Phvul.001G016450.1	161
chr_1g0001691	chr1g0001701	3810		chr_1g0001761	Phvul.001G016600.1	1080
chr_1g0001701	chr1g0001711	3290		chr_1g0001771	Phvul.001G016700.1	1100
chr_1g0001711	chr1g0001721	4720		chr_1g0001781	Phvul.001G016800.1	897
chr_1g0001721	chr1g0001731	6260		chr_1g0001791	Phvul.001G016900.1	1670
chr_1g0001731	chr1g0001741	2680		chr_1g0001801	Phvul.001G017000.1	2820
chr_1g0001741	chr1g0001761	3550		chr_1g0001811	Phvul.001G017100.1	479
chr_1g0001751	chr1g0001771	1870		chr_1g0001821	Phvul.001G017200.1	308
chr_1g0001761	chr1g0001781	14200		chr_1g0001831	Phvul.001G017300.1	1340
chr_1g0001771	chr1g0001801	2120		chr_1g0001841	Phvul.001G017400.1	555
chr_1g0001781	chr1g0001811	6220		chr_1g0001851	Phvul.001G017500.1	511
chr_1g0001791	chr1g0001821	2450		chr_1g0001861	Phvul.001G017600.1	576
chr_1g0001811	chr1g0001831	9490		chr_1g0001881	Phvul.001G017700.1	280
chr_1g0001821	chr1g0001841	6510		chr_1g0001891	Phvul.001G017800.1	2460
chr_1g0001831	chr1g0001851	5000		chr_1g0001901	Phvul.001G017900.1	1260
chr_1g0001841	chr1g0001861	6200		chr_1g0001911	Phvul.001G018000.2	1690
chr_1g0001851	chr1g0001871	4920		chr_1g0001921	Phvul.001G018300.1	740
chr_1g0001861	chr1g0001881	6280		chr_1g0001931	Phvul.001G018400.1	1040
chr_1g0001871	chr1g0001901	2930		chr_1g0001941	Phvul.001G018500.2	780
chr_1g0001881	chr1g0001911	7070		chr_1g0001951	Phvul.001G018600.1	1190
chr_1g0001891	chr1g0001921	3070		chr_1g0001961	Phvul.001G018700.1	349
chr_1g0001901	chr1g0001931	3070		chr_1g0001971	Phvul.001G018800.1	1290
chr_1g0001911	chr1g0001941	9940		chr_1g0001981	Phvul.001G018900.1	1300
chr_1g0001921	chr1g0001961	4350		chr_1g0001991	Phvul.001G019000.1	498
chr_1g0001931	chr1g0001971	4640		chr_1g0002001	Phvul.001G019100.1	854
chr_1g0001941	chr1g0001981	5780		chr_1g0002021	Phvul.001G019300.1	1290
chr_1g0001951	chr1g0001991	2590		chr_1g0002031	Phvul.001G019400.1	572
chr_1g0001961	chr1g0002001	3280		chr_1g0002041	Phvul.001G019500.1	612
chr_1g0001971	chr1g0002011	6400		chr_1g0002051	Phvul.001G019600.1	743
chr_1g0001981	chr1g0002021	5860		chr_1g0002061	Phvul.001G019700.1	530
chr_1g0001991	chr1g0002031	4630		chr_1g0002071	Phvul.001G019800.1	528
chr_1g0002001	chr1g0002041	6000		chr_1g0002081	Phvul.001G019900.1	659
chr_1g0002021	chr1g0002061	2160		chr_1g0002091	Phvul.001G020000.1	1810
chr_1g0002031	chr1g0002071	5990		chr_1g0002101	Phvul.001G020100.1	489
chr_1g0002041	chr1g0002081	5460		chr_1g0002111	Phvul.001G020200.1	465
chr_1g0002051	chr1g0002091	6180		chr_1g0002121	Phvul.001G020300.1	764
chr_1g0002061	chr1g0002101	775		chr_1g0002141	Phvul.001G020501.1	723
chr_1g0002071	chr1g0002111	11700		chr_1g0002151	Phvul.001G020600.1	500
chr_1g0002081	chr1g0002121	5640		chr_1g0002161	Phvul.001G020800.1	721
chr_1g0002091	chr1g0002131	12100		chr_1g0002171	Phvul.001G020900.1	599
chr_1g0002101	chr1g0002141	2990		chr_1g0002181	Phvul.001G021000.1	644
chr_1g0002111	chr1g0002151	5040		chr_1g0002191	Phvul.001G021100.1	474
chr_1g0002121	chr1g0002161	2860		chr_1g0002201	Phvul.001G021200.1	375
chr_1g0002141	chr1g0002181	2580		chr_1g0002211	Phvul.001G021300.1	1470
chr_1g0002151	chr1g0002201	4000		chr_1g0002221	Phvul.001G021400.1	1280
chr_1g0002161	chr1g0002211	2100		chr_1g0002231	Phvul.001G021500.1	538
chr_1g0002181	chr1g0002231	7890		chr_1g0002241	Phvul.001G021550.1	647
chr_1g0002191	chr1g0002241	6150		chr_1g0002251	Phvul.001G021600.1	462
chr_1g0002201	chr1g0002251	7850		chr_1g0002261	Phvul.001G021700.1	471
chr_1g0002211	chr1g0002261	2600		chr_1g0002271	Phvul.001G021750.1	462
chr_1g0002221	chr1g0002271	8750		chr_1g0002301	Phvul.001G021800.1	833
chr_1g0002241	chr1g0002281	710		chr_1g0002311	Phvul.001G021900.1	2960
chr_1g0002251	chr1g0002291	1060		chr_1g0002321	Phvul.001G022000.1	206
chr_1g0002261	chr1g0002301	1160		chr_1g0002331	Phvul.001G022100.1	514
chr_1g0002271	chr1g0002311	1270		chr_1g0002341	Phvul.001G022200.2	471
chr_1g0002281	chr1g0002321	2200		chr_1g0002351	Phvul.001G022300.1	362
chr_1g0002301	chr1g0002341	2520		chr_1g0002371	Phvul.001G022400.1	2040
chr_1g0002311	chr1g0002351	7770		chr_1g0002381	Phvul.001G022500.1	544
chr_1g0002321	chr1g0002361	2980		chr_1g0002391	Phvul.001G022600.1	1670
chr_1g0002331	chr1g0002371	7140		chr_1g0002401	Phvul.001G022700.1	1140
chr_1g0002341	chr1g0002381	2430		chr_1g0002411	Phvul.001G022800.1	972
chr_1g0002351	chr1g0002391	8360		chr_1g0002421	Phvul.001G022900.1	1220
chr_1g0002371	chr1g0002411	3320		chr_1g0002431	Phvul.001G023000.1	1930
chr_1g0002381	chr1g0002421	5000		chr_1g0002441	Phvul.001G023100.1	840
chr_1g0002391	chr1g0002431	4570		chr_1g0002451	Phvul.001G023200.1	452
chr_1g0002401	chr1g0002441	7540		chr_1g0002461	Phvul.001G023300.1	2610
chr_1g0002411	chr1g0002451	4900		chr_1g0002471	Phvul.001G023400.1	705
chr_1g0002421	chr1g0002461	2580		chr_1g0002481	Phvul.001G023500.1	1050
chr_1g0002431	chr1g0002471	2630		chr_1g0002491	Phvul.001G023600.1	506
chr_1g0002441	chr1g0002481	4060		chr_1g0002501	Phvul.001G023700.1	851
chr_1g0002451	chr1g0002491	4790		chr_1g0002511	Phvul.001G023800.1	1700
chr_1g0002461	chr1g0002501	8180		chr_1g0002521	Phvul.001G023900.1	1790
chr_1g0002471	chr1g0002511	5200		chr_1g0002531	Phvul.001G024000.2	863
chr_1g0002481	chr1g0002521	7440		chr_1g0002551	Phvul.001G024100.1	278
chr_1g0002491	chr1g0002531	1460		chr_1g0002561	Phvul.001G024200.1	406
chr_1g0002501	chr1g0002541	2240		chr_1g0002571	Phvul.001G024300.1	580
chr_1g0002511	chr1g0002561	6960		chr_1g0002591	Phvul.001G024500.1	759
chr_1g0002521	chr1g0002571	2640		chr_1g0002601	Phvul.001G024600.1	250
chr_1g0002531	chr1g0002581	2050		chr_1g0002611	Phvul.001G024700.1	2640
chr_1g0002551	chr1g0002591	7250		chr_1g0002621	Phvul.001G024800.1	422
chr_1g0002561	chr1g0002601	12000		chr_1g0002631	Phvul.001G024900.1	749
chr_1g0002571	chr1g0002611	2670		chr_1g0002641	Phvul.001G025000.1	794
chr_1g0002591	chr1g0002631	3510		chr_1g0002651	Phvul.001G025101.1	941
chr_1g0002601	chr1g0002641	8980		chr_1g0002661	Phvul.001G025200.1	1320
chr_1g0002611	chr1g0002651	6010		chr_1g0002671	Phvul.001G025300.1	429
chr_1g0002621	chr1g0002661	8590		chr_1g0002681	Phvul.001G025400.1	642
chr_1g0002631	chr1g0002671	2750		chr_1g0002691	Phvul.001G025500.1	372
chr_1g0002641	chr1g0002681	2490		chr_1g0002701	Phvul.001G025600.2	473
chr_1g0002651	chr1g0002691	2360		chr_1g0002711	Phvul.001G025700.1	432
chr_1g0002661	chr1g0002701	2830		chr_1g0002721	Phvul.001G025800.1	297
chr_1g0002671	chr1g0002711	977		chr_1g0002731	Phvul.001G025900.1	993
chr_1g0002681	chr1g0002721	1330		chr_1g0002741	Phvul.001G026000.1	925
chr_1g0002691	chr1g0002731	1070		chr_1g0002751	Phvul.001G026100.1	3690
chr_1g0002701	chr1g0002741	5840		chr_1g0002761	Phvul.001G026200.1	1520
chr_1g0002711	chr1g0002751	6090		chr_1g0002771	Phvul.001G026300.1	1480
chr_1g0002721	chr1g0002761	904		chr_1g0002781	Phvul.001G026400.1	297
chr_1g0002731	chr1g0002771	4470		chr_1g0002791	Phvul.001G026500.1	340
chr_1g0002741	chr1g0002781	3880		chr_1g0002801	Phvul.001G026600.1	2140
chr_1g0002751	chr1g0002791	4470		chr_1g0002811	Phvul.001G026700.1	1050
chr_1g0002761	chr1g0002801	5750		chr_1g0002821	Phvul.001G026800.1	934
chr_1g0002771	chr1g0002811	9250		chr_1g0002831	Phvul.001G026900.1	2810
chr_1g0002781	chr1g0002821	3560		chr_1g0002841	Phvul.001G027000.1	324
chr_1g0002791	chr1g0002831	3570		chr_1g0002851	Phvul.001G027100.1	1750
chr_1g0002801	chr1g0002841	5050		chr_1g0002861	Phvul.001G027200.1	484
chr_1g0002811	chr1g0002851	2600		chr_1g0002881	Phvul.001G027300.1	1550
chr_1g0002821	chr1g0002861	2010		chr_1g0002891	Phvul.001G027400.1	686
chr_1g0002831	chr1g0002871	17800		chr_1g0002911	Phvul.001G027600.1	492
chr_1g0002841	chr1g0002881	640		chr_1g0002921	Phvul.001G027700.1	1940
chr_1g0002851	chr1g0002891	2450		chr_1g0002931	Phvul.001G027800.1	185
chr_1g0002861	chr1g0002901	3860		chr_1g0002941	Phvul.001G027900.1	270
chr_1g0002881	chr1g0002921	3170		chr_1g0002951	Phvul.001G028000.1	947
chr_1g0002891	chr1g0002931	2890		chr_1g0002961	Phvul.001G028100.1	1230
chr_1g0002901	chr1g0002941	3360		chr_1g0002981	Phvul.001G028200.1	365
chr_1g0002911	chr1g0002951	9140		chr_1g0002991	Phvul.001G028300.1	1280
chr_1g0002921	chr1g0002961	6650		chr_1g0003001	Phvul.001G028400.1	2070
chr_1g0002931	chr1g0002971	3760		chr_1g0003021	Phvul.001G028500.1	1730
chr_1g0002941	chr1g0002981	2290		chr_1g0003031	Phvul.001G028600.1	1100
chr_1g0002951	chr1g0002991	2740		chr_1g0003041	Phvul.001G028700.1	372
chr_1g0002961	chr1g0003001	2100		chr_1g0003051	Phvul.001G028800.1	585
chr_1g0002981	chr1g0003021	3410		chr_1g0003061	Phvul.001G028900.1	930
chr_1g0002991	chr1g0003031	3470		chr_1g0003071	Phvul.001G029000.1	528
chr_1g0003001	chr1g0003041	2190		chr_1g0003081	Phvul.001G029100.1	713
chr_1g0003021	chr1g0003061	2010		chr_1g0003101	Phvul.001G029200.1	228
chr_1g0003031	chr1g0003071	1670		chr_1g0003111	Phvul.001G029300.1	466
chr_1g0003041	chr1g0003081	6820		chr_1g0003121	Phvul.001G029400.1	2080
chr_1g0003051	chr1g0003091	2150		chr_1g0003131	Phvul.001G029500.1	670
chr_1g0003061	chr1g0003101	7180		chr_1g0003141	Phvul.001G029600.1	561
chr_1g0003071	chr1g0003111	6290		chr_1g0003151	Phvul.001G029700.1	843
chr_1g0003081	chr1g0003121	1410		chr_1g0003161	Phvul.001G029800.1	588
chr_1g0003101	chr1g0003131	1420		chr_1g0003171	Phvul.001G030000.1	806
chr_1g0003111	chr1g0003141	908		chr_1g0003181	Phvul.001G030200.1	1660
chr_1g0003121	chr1g0003151	5440		chr_1g0003191	Phvul.001G030300.1	232
chr_1g0003131	chr1g0003161	966		chr_1g0003221	Phvul.001G030500.1	596
chr_1g0003141	chr1g0003171	11100		chr_1g0003231	Phvul.001G030600.1	495
chr_1g0003151	chr1g0003181	2360		chr_1g0003241	Phvul.001G030700.1	304
chr_1g0003161	chr1g0003191	22700		chr_1g0003251	Phvul.001G030800.1	727
chr_1g0003171	chr1g0003201	5670		chr_1g0003261	Phvul.001G030900.1	659
chr_1g0003181	chr1g0003211	9220		chr_1g0003271	Phvul.001G031000.1	1360
chr_1g0003191	chr1g0003221	5700		chr_1g0003281	Phvul.001G031100.1	465
chr_1g0003201	chr1g0003231	1150		chr_1g0003291	Phvul.001G031200.1	1090
chr_1g0003221	chr1g0003241	2390		chr_1g0003301	Phvul.001G031300.1	952
chr_1g0003231	chr1g0003251	6690		chr_1g0003311	Phvul.001G031400.1	1150
chr_1g0003241	chr1g0003261	5630		chr_1g0003321	Phvul.001G031500.1	386
chr_1g0003251	chr1g0003271	1870		chr_1g0003331	Phvul.001G031600.1	447
chr_1g0003261	chr1g0003281	656		chr_1g0003341	Phvul.001G031700.1	379
chr_1g0003271	chr1g0003291	7250		chr_1g0003351	Phvul.001G031800.1	602
chr_1g0003281	chr1g0003301	4100		chr_1g0003361	Phvul.001G031900.1	482
chr_1g0003291	chr1g0003311	3480		chr_1g0003381	Phvul.001G032000.1	674
chr_1g0003301	chr1g0003331	6480		chr_1g0003391	Phvul.001G032100.1	1330
chr_1g0003311	chr1g0003341	1510		chr_1g0003411	Phvul.001G032150.1	884
chr_1g0003321	chr1g0003351	6010		chr_1g0003421	Phvul.001G032200.1	761
chr_1g0003331	chr1g0003361	12700		chr_1g0003431	Phvul.001G032300.1	1770
chr_1g0003341	chr1g0003371	6880		chr_1g0003441	Phvul.001G032350.1	438
chr_1g0003351	chr1g0003381	7290		chr_1g0003451	Phvul.001G032400.1	588
chr_1g0003361	chr1g0003391	13200		chr_1g0003461	Phvul.001G032500.1	599
chr_1g0003371	chr1g0003401	890		chr_1g0003471	Phvul.001G032600.1	1010
chr_1g0003381	chr1g0003411	2490		chr_1g0003481	Phvul.001G032700.1	621
chr_1g0003391	chr1g0003421	3110		chr_1g0003491	Phvul.001G032800.1	351
chr_1g0003411	chr1g0003441	1230		chr_1g0003501	Phvul.001G032900.1	1590
chr_1g0003421	chr1g0003451	4300		chr_1g0003531	Phvul.001G033000.1	533
chr_1g0003431	chr1g0003461	6130		chr_1g0003541	Phvul.001G033101.1	270
chr_1g0003441	chr1g0003471	776		chr_1g0003551	Phvul.001G033200.1	1020
chr_1g0003451	chr1g0003481	3160		chr_1g0003561	Phvul.001G033300.1	732
chr_1g0003461	chr1g0003491	14200		chr_1g0003571	Phvul.001G033400.1	286
chr_1g0003471	chr1g0003501	4460		chr_1g0003581	Phvul.001G033500.1	337
chr_1g0003481	chr1g0003511	10900		chr_1g0003591	Phvul.001G033700.1	440
chr_1g0003491	chr1g0003521	7380		chr_1g0003601	Phvul.001G033800.1	538
chr_1g0003501	chr1g0003531	7210		chr_1g0003631	Phvul.001G033900.1	656
chr_1g0003511	chr1g0003541	680		chr_1g0003641	Phvul.001G034000.1	1140
chr_1g0003531	chr1g0003551	1330		chr_1g0003661	Phvul.001G034100.1	356
chr_1g0003541	chr1g0003561	2810		chr_1g0003671	Phvul.001G034200.1	1790
chr_1g0003551	chr1g0003571	5110		chr_1g0003681	Phvul.001G034300.1	893
chr_1g0003561	chr1g0003581	7370		chr_1g0003701	Phvul.001G034400.1	425
chr_1g0003571	chr1g0003591	1210		chr_1g0003711	Phvul.001G034500.1	272
chr_1g0003581	chr1g0003601	7860		chr_1g0003721	Phvul.001G034600.1	305
chr_1g0003591	chr1g0003611	1910		chr_1g0003731	Phvul.001G034700.1	759
chr_1g0003601	chr1g0003621	1890		chr_1g0003741	Phvul.001G034800.1	675
chr_1g0003621	chr1g0003641	398		chr_1g0003751	Phvul.001G035000.1	1300
chr_1g0003631	chr1g0003651	778		chr_1g0003761	Phvul.001G034900.2	781
chr_1g0003641	chr1g0003661	2420		chr_1g0003771	Phvul.001G035100.1	1740
chr_1g0003661	chr1g0003671	3980		chr_1g0003781	Phvul.001G035200.1	1480
chr_1g0003671	chr1g0003681	4060		chr_1g0003791	Phvul.001G035300.1	1520
chr_1g0003681	chr1g0003691	1580		chr_1g0003801	Phvul.001G035400.1	803
chr_1g0003701	chr1g0003701	17800		chr_1g0003811	Phvul.001G035500.1	2030
chr_1g0003711	chr1g0003711	11200		chr_1g0003821	Phvul.001G035600.1	574
chr_1g0003721	chr1g0003721	8160		chr_1g0003831	Phvul.001G035700.1	731
chr_1g0003731	chr1g0003731	4100		chr_1g0003841	Phvul.001G035800.1	965
chr_1g0003741	chr1g0003741	3260		chr_1g0003851	Phvul.001G035900.1	1470
chr_1g0003751	chr1g0003751	2100		chr_1g0003861	Phvul.001G036000.1	147
chr_1g0003761	chr1g0003761	2150		chr_1g0003871	Phvul.001G036100.1	1450
chr_1g0003771	chr1g0003771	17200		chr_1g0003881	Phvul.001G036200.1	2130
chr_1g0003781	chr1g0003781	5170		chr_1g0003891	Phvul.001G036300.1	361
chr_1g0003791	chr1g0003791	3390		chr_1g0003901	Phvul.001G036400.1	1480
chr_1g0003801	chr1g0003801	1730		chr_1g0003911	Phvul.001G036500.1	1030
chr_1g0003811	chr1g0003811	10700		chr_1g0003931	Phvul.001G036600.1	1370
chr_1g0003821	chr1g0003821	2880		chr_1g0003951	Phvul.001G036700.1	1370
chr_1g0003831	chr1g0003831	731		chr_1g0003961	Phvul.001G036800.1	1370
chr_1g0003841	chr1g0003841	7390		chr_1g0003971	Phvul.001G036900.1	647
chr_1g0003851	chr1g0003851	6400		chr_1g0003981	Phvul.001G037000.1	1290
chr_1g0003861	chr1g0003861	3520		chr_1g0003991	Phvul.001G037100.1	1280
chr_1g0003871	chr1g0003871	2450		chr_1g0004001	Phvul.001G037201.1	1070
chr_1g0003881	chr1g0003881	5060		chr_1g0004011	Phvul.001G037300.1	1300
chr_1g0003891	chr1g0003891	8010		chr_1g0004021	Phvul.001G037400.1	232
chr_1g0003901	chr1g0003901	19000		chr_1g0004031	Phvul.001G037500.1	346
chr_1g0003911	chr1g0003911	4430		chr_1g0004041	Phvul.001G037600.1	571
chr_1g0003921	chr1g0003921	609		chr_1g0004071	Phvul.001G092600.1	1140
chr_1g0003931	chr1g0003931	3150		chr_1g0004081	Phvul.001G092700.1	283
chr_1g0003951	chr1g0003951	4310		chr_1g0004091	Phvul.001G037700.1	738
chr_1g0003961	chr1g0003961	4850		chr_1g0004111	Phvul.001G037900.1	832
chr_1g0003971	chr1g0003971	2780		chr_1g0004131	Phvul.001G043001.1	606
chr_1g0003981	chr1g0003981	4270		chr_1g0000021	Phvul.001G000400.2	503L
chr_1g0003991	chr1g0003991	4830		chr_1g0000021	Phvul.001G000400.3	269L
chr_1g0004001	chr1g0004011	4220		chr_1g0000041	Phvul.001G000600.2	1420L
chr_1g0004011	chr1g0004021	1300		chr_1g0000041	Phvul.001G000600.3	1420L
chr_1g0004021	chr1g0004031	4810		chr_1g0000041	Phvul.001G000600.4	1420L
chr_1g0004031	chr1g0004041	7420		chr_1g0000061	Phvul.001G000800.2	939L
chr_1g0004041	chr1g0004051	1220		chr_1g0000061	Phvul.001G000800.3	939L
chr_1g0004051	chr1g0004061	353		chr_1g0000061	Phvul.001G000600.1	99L
chr_1g0004071	chr1g0004091	7930		chr_1g0000061	Phvul.001G000600.2	99L
chr_1g0004081	chr1g0004101	12100		chr_1g0000061	Phvul.001G000600.3	98L
chr_1g0004091	chr1g0004111	10000		chr_1g0000061	Phvul.001G000600.4	98L
chr_1g0004111	chr1g0004121	2860		chr_1g0000081	Phvul.001G001100.2	1250L
chr_1g0004121	chr1g0004131	27800		chr_1g0000091	Phvul.001G001200.2	707L
chr_1g0004131	chr1g0004141	11800		chr_1g0000091	Phvul.001G001200.3	707L
chr_1g0004141	chr1g0004161	787		chr_1g0000091	Phvul.001G001200.4	617L
chr_1g0004161	chr1g0004171	11300		chr_1g0000111	Phvul.001G001400.2	944L
chr_1g0004171	chr1g0004191	6660		chr_1g0000211	Phvul.001G002300.2	226L
chr_1g0004181	chr1g0004201	1120		chr_1g0000211	Phvul.001G002600.3	217L
chr_1g0004201	chr1g0004221	6800		chr_1g0000221	Phvul.001G001800.1	250L
chr_1g0004221	chr1g0004241	7180		chr_1g0000221	Phvul.001G002600.3	74L
chr_1g0004241	chr1g0004261	2510		chr_1g0000221	Phvul.001G002900.1	53L
chr_1g0004251	chr1g0004271	6110		chr_1g0000241	Phvul.001G002700.2	2360L
chr_1g0004261	chr1g0004281	2850		chr_1g0000241	Phvul.001G002600.3	226L
chr_1g0004271	chr1g0004291	1110		chr_1g0000241	Phvul.001G002300.1	217L
chr_1g0004281	chr1g0004301	1510		chr_1g0000241	Phvul.001G002300.2	217L
chr_1g0004321	chr1g0004341	6140		chr_1g0000241	Phvul.001G002400.1	68L
chr_1g0004341	chr1g0004361	3970		chr_1g0000251	Phvul.001G002800.2	1050L
chr_1g0004351	chr1g0004331	3330		chr_1g0000251	Phvul.001G002800.4	315L
chr_1g0004371	chr1g0004411	1400		chr_1g0000251	Phvul.001G003300.1	299L
chr_1g0004381	chr1g0004401	4040		chr_1g0000251	Phvul.001G003300.2	299L
chr_1g0004391	chr1g0004421	6330		chr_1g0000251	Phvul.001G002900.1	275L
chr_1g0004401	chr1g0004431	1280		chr_1g0000261	Phvul.001G002800.4	398L
chr_1g0004411	chr1g0004441	3700		chr_1g0000261	Phvul.001G003300.1	381L
chr_1g0004421	chr1g0004451	5750		chr_1g0000261	Phvul.001G003300.2	381L
chr_1g0004441	chr1g0004471	2050		chr_1g0000261	Phvul.001G002800.2	275L
chr_1g0004451	chr1g0004481	4250		chr_1g0000261	Phvul.001G002800.3	275L
chr_1g0004461	chr1g0004491	723		chr_1g0000301	Phvul.001G003300.1	1080L
chr_1g0004471	chr1g0004501	413		chr_1g0000301	Phvul.001G003300.2	1080L
chr_1g0004481	chr1g0004511	7470		chr_1g0000301	Phvul.001G002900.1	381L
chr_1g0004491	chr1g0004521	7530		chr_1g0000301	Phvul.001G002800.2	296L
chr_1g0004501	chr1g0004531	9470		chr_1g0000301	Phvul.001G002800.3	296L
chr_1g0004511	chr1g0004541	4260		chr_1g0000341	Phvul.001G003700.2	514L
chr_1g0004541	chr1g0004551	10500		chr_1g0000381	Phvul.001G004033.1	898L
chr_1g0004551	chr1g0004561	3050		chr_1g0000391	Phvul.001G004100.1	912L
chr_1g0004561	chr1g0004571	2450		chr_1g0000391	Phvul.001G004033.1	742L
chr_1g0004571	chr1g0004591	20900		chr_1g0000401	Phvul.001G004066.1	202L
chr_1g0004581	chr1g0004601	7770		chr_1g0000401	Phvul.001G004300.1	128L
chr_1g0004591	chr1g0004611	4270		chr_1g0000401	Phvul.001G004400.1	99L
chr_1g0004601	chr1g0004621	6930		chr_1g0000401	Phvul.001G004500.1	99L
chr_1g0004611	chr1g0004631	5480		chr_1g0000401	Phvul.001G004600.1	80L
chr_1g0004621	chr1g0004641	5950		chr_1g0000411	Phvul.001G004400.1	180L
chr_1g0004631	chr1g0004651	5170		chr_1g0000411	Phvul.001G004600.1	179L
chr_1g0004651	chr1g0004691	3340		chr_1g0000411	Phvul.001G004500.1	160L
chr_1g0004661	chr1g0004701	2090		chr_1g0000411	Phvul.001G004200.1	128L
chr_1g0004681	chr1g0004721	1060		chr_1g0000411	Phvul.001G004066.1	125L
chr_1g0004701	chr1g0004731	8200		chr_1g0000421	Phvul.001G004500.1	187L
chr_1g0004711	chr1g0004741	1360		chr_1g0000421	Phvul.001G004300.1	180L
chr_1g0004721	chr1g0004751	12300		chr_1g0000421	Phvul.001G004600.1	142L
chr_1g0004731	chr1g0004761	10500		chr_1g0000421	Phvul.001G004066.1	72L
chr_1g0004741	chr1g0004771	3340		chr_1g0000431	Phvul.001G004400.1	239L
chr_1g0004751	chr1g0004781	5010		chr_1g0000431	Phvul.001G004600.1	194L
chr_1g0004761	chr1g0004791	5810		chr_1g0000431	Phvul.001G004300.1	160L
chr_1g0004771	chr1g0004801	9710		chr_1g0000431	Phvul.001G004200.1	101L
chr_1g0004781	chr1g0004871	353		chr_1g0000431	Phvul.001G004066.1	99L
chr_1g0004831	chr1g0004881	1600		chr_1g0000441	Phvul.001G004400.1	194L
chr_1g0004841	chr1g0004891	7880		chr_1g0000441	Phvul.001G004500.1	193L
chr_1g0004851	chr1g0004901	1980		chr_1g0000441	Phvul.001G004300.1	179L
chr_1g0004861	chr1g0004911	13900		chr_1g0000441	Phvul.001G004066.1	87L
chr_1g0004871	chr1g0004921	6620		chr_1g0000441	Phvul.001G004200.1	80L
chr_1g0004881	chr1g0004931	1540		chr_1g0000451	Phvul.001G004700.1	2140L
chr_1g0004891	chr1g0004941	5370		chr_1g0000471	Phvul.001G004900.1	746L
chr_1g0004901	chr1g0004951	9250		chr_1g0000481	Phvul.001G005000.2	1240L
chr_1g0004921	chr1g0004971	7430		chr_1g0000481	Phvul.001G005100.1	236L
chr_1g0004931	chr1g0004981	4160		chr_1g0000501	Phvul.001G005000.1	236L
chr_1g0004941	chr1g0004991	7490		chr_1g0000501	Phvul.001G005000.2	236L
chr_1g0004951	chr1g0005001	6060		chr_1g0000561	Phvul.001G005700.2	495L
chr_1g0004961	chr1g0005011	7380		chr_1g0000601	Phvul.001G006200.1	651L
chr_1g0004971	chr1g0005021	478		chr_1g0000611	Phvul.001G006300.1	289L
chr_1g0004981	chr1g0005031	3620		chr_1g0000611	Phvul.001G006400.1	232L
chr_1g0005011	chr1g0005051	4680		chr_1g0000611	Phvul.001G006500.1	232L
chr_1g0005021	chr1g0005061	7600		chr_1g0000611	Phvul.001G006600.1	217L
chr_1g0005031	chr1g0005071	2130		chr_1g0000611	Phvul.001G006700.1	120L
chr_1g0005041	chr1g0005081	2530		chr_1g0000621	Phvul.001G006500.1	270L
chr_1g0005051	chr1g0005091	2460		chr_1g0000621	Phvul.001G006600.1	261L
chr_1g0005061	chr1g0005101	3630		chr_1g0000621	Phvul.001G006300.1	250L
chr_1g0005071	chr1g0005111	3590		chr_1g0000621	Phvul.001G006700.1	123L
chr_1g0005081	chr1g0005121	1670		chr_1g0000641	Phvul.001G006500.1	128L
chr_1g0005091	chr1g0005131	7460		chr_1g0000641	Phvul.001G006300.1	125L
chr_1g0005101	chr1g0005141	8140		chr_1g0000641	Phvul.001G006600.1	125L
chr_1g0005111	chr1g0005151	9310		chr_1g0000641	Phvul.001G006400.1	125L
chr_1g0005121	chr1g0005161	5950		chr_1g0000651	Phvul.001G006800.2	561L
chr_1g0005131	chr1g0005171	2740		chr_1g0000651	Phvul.001G006800.3	561L
chr_1g0005141	chr1g0005181	4360		chr_1g0000711	Phvul.001G007400.2	202L
chr_1g0005151	chr1g0005201	13500		chr_1g0000711	Phvul.001G007400.3	202L
chr_1g0005171	chr1g0005221	2670		chr_1g0000811	Phvul.001G008300.1	182L
chr_1g0005261	chr1g0005381	2560		chr_1g0000851	Phvul.001G008800.1	185L
chr_1g0005271	chr1g0005321	4400		chr_1g0000861	Phvul.001G008700.1	272L
chr_1g0005301	chr1g0005341	3850		chr_1g0000881	Phvul.001G009000.3	1920L
chr_1g0005331	chr1g0005431	1240		chr_1g0000881	Phvul.001G009000.2	1900L
chr_1g0005341	chr1g0005441	5770		chr_1g0000951	Phvul.001G009300.3	3580L
chr_1g0005351	chr1g0005461	6290		chr_1g0001011	Phvul.001G009900.2	724L
chr_1g0005361	chr1g0005471	5220		chr_1g0001061	Phvul.001G010300.1	240L
chr_1g0005371	chr1g0005481	6580		chr_1g0001101	Phvul.001G010600.1	231L
chr_1g0005381	chr1g0005491	6120		chr_1g0001151	Phvul.001G011000.1	1380L
chr_1g0005391	chr1g0005501	4290		chr_1g0001151	Phvul.001G011000.2	1380L
chr_1g0005411	chr1g0005521	6390		chr_1g0001151	Phvul.001G011100.1	1300L
chr_1g0005421	chr1g0005531	2080		chr_1g0001161	Phvul.001G011100.1	1380L
chr_1g0005441	chr1g0005541	1580		chr_1g0001161	Phvul.001G011000.2	1300L
chr_1g0005461	chr1g0005561	4810		chr_1g0001231	Phvul.001G011900.1	201L
chr_1g0005471	chr1g0005571	4780		chr_1g0001261	Phvul.001G012200.1	952L
chr_1g0005481	chr1g0005591	12900		chr_1g0001261	Phvul.001G012200.3	952L
chr_1g0005491	chr1g0005601	5010		chr_1g0001261	Phvul.001G012200.4	952L
chr_1g0005501	chr1g0005611	13800		chr_1g0001311	Phvul.001G012800.1	209L
chr_1g0005511	chr1g0005621	5350		chr_1g0001321	Phvul.001G012700.1	207L
chr_1g0005521	chr1g0005631	5810		chr_1g0001331	Phvul.001G012900.4	5020L
chr_1g0005531	chr1g0005641	8570		chr_1g0001371	Phvul.001G013300.1	682L
chr_1g0005541	chr1g0005651	6000		chr_1g0001371	Phvul.001G013400.1	659L
chr_1g0005551	chr1g0005661	5410		chr_1g0001371	Phvul.001G013400.2	659L
chr_1g0005571	chr1g0005671	1610		chr_1g0001381	Phvul.001G013400.2	682L
chr_1g0005581	chr1g0005681	1500		chr_1g0001381	Phvul.001G013300.1	659L
chr_1g0005591	chr1g0005691	4480		chr_1g0001391	Phvul.001G013500.1	1080L
chr_1g0005611	chr1g0005711	1490		chr_1g0001391	Phvul.001G013500.2	1080L
chr_1g0005621	chr1g0005721	15000		chr_1g0001451	Phvul.001G014200.2	155L
chr_1g0005631	chr1g0005731	4900		chr_1g0001481	Phvul.001G014466.1	1310L
chr_1g0005641	chr1g0005741	6000		chr_1g0001511	Phvul.001G014700.2	1130L
chr_1g0005661	chr1g0005761	1340		chr_1g0001511	Phvul.001G014700.3	1130L
chr_1g0005691	chr1g0005771	4710		chr_1g0001541	Phvul.001G014900.2	1070L
chr_1g0005711	chr1g0005781	2000		chr_1g0001561	Phvul.001G015100.2	4300L
chr_1g0005721	chr1g0005801	1940		chr_1g0001561	Phvul.001G015100.3	4300L
chr_1g0005731	chr1g0005811	942		chr_1g0001601	Phvul.001G015200.1	765L
chr_1g0005741	chr1g0005821	26500		chr_1g0001651	Phvul.001G015600.2	776L
chr_1g0005751	chr1g0005831	5860		chr_1g0001651	Phvul.001G015600.3	776L
chr_1g0005761	chr1g0005841	7360		chr_1g0001691	Phvul.001G016000.1	1380L
chr_1g0005771	chr1g0005851	11000		chr_1g0001691	Phvul.001G016000.2	1380L
chr_1g0005781	chr1g0005861	3600		chr_1g0001691	Phvul.001G016000.3	1380L
chr_1g0005791	chr1g0005881	4060		chr_1g0001691	Phvul.001G016000.4	1380L
chr_1g0005801	chr1g0005891	9490		chr_1g0001691	Phvul.001G016000.5	1380L
chr_1g0005811	chr1g0005901	5280		chr_1g0001691	Phvul.001G016000.6	1380L
chr_1g0005821	chr1g0005921	10300		chr_1g0001691	Phvul.001G016000.8	1260L
chr_1g0005831	chr1g0005941	27600		chr_1g0001691	Phvul.001G016000.9	1260L
chr_1g0005841	chr1g0005951	4290		chr_1g0001701	Phvul.001G016050.2	1110L
chr_1g0005851	chr1g0005961	3350		chr_1g0001701	Phvul.001G016100.1	1060L
chr_1g0005871	chr1g0005981	4250		chr_1g0001701	Phvul.001G016000.1	63L
chr_1g0005891	chr1g0006001	1720		chr_1g0001701	Phvul.001G016000.2	63L
chr_1g0005901	chr1g0006011	2300		chr_1g0001701	Phvul.001G016000.3	63L
chr_1g0005911	chr1g0006021	12200		chr_1g0001701	Phvul.001G016000.4	63L
chr_1g0005921	chr1g0006031	7990		chr_1g0001701	Phvul.001G016000.5	63L
chr_1g0005931	chr1g0006041	3550		chr_1g0001701	Phvul.001G016000.6	63L
chr_1g0005941	chr1g0006051	21600		chr_1g0001711	Phvul.001G016100.1	1110L
chr_1g0005951	chr1g0006061	4170		chr_1g0001711	Phvul.001G016050.1	1060L
chr_1g0005961	chr1g0006071	2490		chr_1g0001711	Phvul.001G016050.2	1060L
chr_1g0005981	chr1g0006081	3110		chr_1g0001721	Phvul.001G016200.2	459L
chr_1g0005991	chr1g0006091	11900		chr_1g0001731	Phvul.001G016400.1	392L
chr_1g0006001	chr1g0006101	4870		chr_1g0001741	Phvul.001G016300.1	394L
chr_1g0006011	chr1g0006111	4890		chr_1g0001761	Phvul.001G016700.1	694L
chr_1g0006021	chr1g0006121	5190		chr_1g0001761	Phvul.001G016500.1	566L
chr_1g0006031	chr1g0006131	3610		chr_1g0001761	Phvul.001G016500.2	536L
chr_1g0006041	chr1g0006141	11500		chr_1g0001771	Phvul.001G016600.1	693L
chr_1g0006051	chr1g0006151	3920		chr_1g0001781	Phvul.001G016800.2	897L
chr_1g0006061	chr1g0006161	19200		chr_1g0001811	Phvul.001G017100.2	479L
chr_1g0006071	chr1g0006171	10200		chr_1g0001881	Phvul.001G017700.2	280L
chr_1g0006081	chr1g0006181	930		chr_1g0001921	Phvul.001G018200.1	443L
chr_1g0006091	chr1g0006191	4250		chr_1g0001941	Phvul.001G018500.1	863L
chr_1g0006101	chr1g0006201	2400		chr_1g0001941	Phvul.001G018500.4	863L
chr_1g0006111	chr1g0006211	2980		chr_1g0001941	Phvul.001G018500.3	780L
chr_1g0006121	chr1g0006221	4750		chr_1g0001941	Phvul.001G018500.5	780L
chr_1g0006131	chr1g0006231	4120		chr_1g0001941	Phvul.001G018500.6	780L
chr_1g0006151	chr1g0006251	3210		chr_1g0001971	Phvul.001G018900.1	775L
chr_1g0006161	chr1g0006261	7740		chr_1g0001981	Phvul.001G018800.1	775L
chr_1g0006171	chr1g0006271	4170		chr_1g0001991	Phvul.001G019000.2	498L
chr_1g0006191	chr1g0006281	6010		chr_1g0002091	Phvul.001G020000.2	1810L
chr_1g0006201	chr1g0006291	2930		chr_1g0002091	Phvul.001G020000.4	1810L
chr_1g0006231	chr1g0006301	4800		chr_1g0002101	Phvul.001G020200.1	253L
chr_1g0006241	chr1g0006311	4440		chr_1g0002101	Phvul.001G020300.1	147L
chr_1g0006251	chr1g0006321	7000		chr_1g0002101	Phvul.001G020350.1	147L
chr_1g0006261	chr1g0006331	2350		chr_1g0002111	Phvul.001G020100.1	253L
chr_1g0006271	chr1g0006341	1810		chr_1g0002111	Phvul.001G020300.1	85L
chr_1g0006281	chr1g0006351	12400		chr_1g0002111	Phvul.001G020350.1	85L
chr_1g0006291	chr1g0006371	5210		chr_1g0002121	Phvul.001G020350.1	764L
chr_1g0006301	chr1g0006381	5680		chr_1g0002121	Phvul.001G020100.1	147L
chr_1g0006311	chr1g0006391	4790		chr_1g0002121	Phvul.001G020200.1	131L
chr_1g0006321	chr1g0006401	14400		chr_1g0002131	Phvul.001G020300.1	764L
chr_1g0006331	chr1g0006411	3330		chr_1g0002131	Phvul.001G020350.1	764L
chr_1g0006341	chr1g0006421	1320		chr_1g0002131	Phvul.001G020100.1	147L
chr_1g0006471	chr1g0006431	1230		chr_1g0002131	Phvul.001G020200.1	131L
chr_1g0006481	chr1g0006441	1600		chr_1g0002141	Phvul.001G020400.1	310L
chr_1g0006491	chr1g0006451	4760		chr_1g0002231	Phvul.001G021550.1	226L
chr_1g0006501	chr1g0006461	9610		chr_1g0002231	Phvul.001G021600.1	226L
chr_1g0006511	chr1g0006471	13300		chr_1g0002231	Phvul.001G021700.1	196L
chr_1g0006521	chr1g0006481	4560		chr_1g0002241	Phvul.001G021700.1	330L
chr_1g0006531	chr1g0006491	13800		chr_1g0002241	Phvul.001G021600.1	277L
chr_1g0006541	chr1g0006501	4840		chr_1g0002241	Phvul.001G021500.1	226L
chr_1g0006551	chr1g0006511	3500		chr_1g0002251	Phvul.001G021550.1	277L
chr_1g0006561	chr1g0006521	4190		chr_1g0002251	Phvul.001G021700.1	259L
chr_1g0006571	chr1g0006531	8300		chr_1g0002251	Phvul.001G021500.1	226L
chr_1g0006581	chr1g0006541	2200		chr_1g0002261	Phvul.001G021550.1	338L
chr_1g0006591	chr1g0006551	14500		chr_1g0002261	Phvul.001G021600.1	259L
chr_1g0006601	chr1g0006561	859		chr_1g0002261	Phvul.001G021500.1	196L
chr_1g0006621	chr1g0006571	1790		chr_1g0002281	Phvul.001G021800.1	629L
chr_1g0006631	chr1g0006581	7810		chr_1g0002281	Phvul.001G021800.2	598L
chr_1g0006641	chr1g0006591	4690		chr_1g0002301	Phvul.001G021800.2	833L
chr_1g0006651	chr1g0006601	10500		chr_1g0002311	Phvul.001G021900.2	2960L
chr_1g0006661	chr1g0006611	5460		chr_1g0002341	Phvul.001G022200.1	471L
chr_1g0006671	chr1g0006621	4160		chr_1g0002351	Phvul.001G022300.2	362L
chr_1g0006681	chr1g0006631	19300		chr_1g0002361	Phvul.001G022300.1	391L
chr_1g0006691	chr1g0006641	1930		chr_1g0002361	Phvul.001G022300.2	391L
chr_1g0006701	chr1g0006651	4700		chr_1g0002451	Phvul.001G023200.2	452L
chr_1g0006711	chr1g0006681	5090		chr_1g0002481	Phvul.001G023500.2	1050L
chr_1g0006721	chr1g0006701	6190		chr_1g0002511	Phvul.001G023800.2	1700L
chr_1g0006731	chr1g0006721	4880		chr_1g0002511	Phvul.001G023800.3	1700L
chr_1g0006741	chr1g0006731	11600		chr_1g0002541	Phvul.001G024000.2	753L
chr_1g0006751	chr1g0006741	3950		chr_1g0002701	Phvul.001G025600.1	476L
chr_1g0006771	chr1g0006761	5150		chr_1g0002701	Phvul.001G025700.1	289L
chr_1g0006781	chr1g0006771	9400		chr_1g0002701	Phvul.001G025700.2	289L
chr_1g0006791	chr1g0006781	15300		chr_1g0002711	Phvul.001G025700.2	432L
chr_1g0006801	chr1g0006791	3630		chr_1g0002711	Phvul.001G025600.1	289L
chr_1g0006811	chr1g0006801	9940		chr_1g0002711	Phvul.001G025600.2	259L
chr_1g0006831	chr1g0006811	4700		chr_1g0002771	Phvul.001G026300.2	1470L
chr_1g0006841	chr1g0006821	1910		chr_1g0002781	Phvul.001G026400.2	297L
chr_1g0006851	chr1g0006841	26100		chr_1g0002781	Phvul.001G026500.1	134L
chr_1g0006861	chr1g0006851	2500		chr_1g0002791	Phvul.001G026400.1	134L
chr_1g0006891	chr1g0006891	6380		chr_1g0002791	Phvul.001G026400.2	134L
chr_1g0006901	chr1g0006901	4280		chr_1g0002921	Phvul.001G027700.2	1940L
chr_1g0006911	chr1g0006911	9060		chr_1g0002931	Phvul.001G027900.1	152L
chr_1g0006921	chr1g0006921	18600		chr_1g0002941	Phvul.001G027800.1	153L
chr_1g0006931	chr1g0006931	1350		chr_1g0002981	Phvul.001G028200.2	365L
###				chr_1g0003071	Phvul.001G029000.2	528L
chr_1g0006941	chr1g0008011	9650		chr_1g0003121	Phvul.001G029400.2	2080L
chr_1g0006951	chr1g0008001	21100		chr_1g0003151	Phvul.001G029700.2	843L
chr_1g0006961	chr1g0007991	1830		chr_1g0003161	Phvul.001G029900.1	481L
chr_1g0006971	chr1g0007981	6010		chr_1g0003171	Phvul.001G030100.1	424L
chr_1g0006981	chr1g0007971	11300		chr_1g0003211	Phvul.001G030400.1	596L
chr_1g0006991	chr1g0007961	13900		chr_1g0003211	Phvul.001G030500.1	571L
chr_1g0007001	chr1g0007951	6780		chr_1g0003211	Phvul.001G030500.2	514L
chr_1g0007011	chr1g0007941	3300		chr_1g0003221	Phvul.001G030400.1	571L
chr_1g0007021	chr1g0007931	2570		chr_1g0003221	Phvul.001G030500.2	536L
chr_1g0007031	chr1g0007921	18100		chr_1g0003301	Phvul.001G031300.2	604L
chr_1g0007041	chr1g0007911	4520		chr_1g0003341	Phvul.001G031700.2	379L
chr_1g0007051	chr1g0007901	7230		chr_1g0003361	Phvul.001G031900.2	482L
chr_1g0007061	chr1g0007881	5890		chr_1g0003361	Phvul.001G031900.3	482L
chr_1g0007071	chr1g0007871	955		chr_1g0003371	Phvul.001G031900.1	164L
chr_1g0007081	chr1g0007861	275		chr_1g0003391	Phvul.001G032600.1	115L
chr_1g0007091	chr1g0007841	2770		chr_1g0003421	Phvul.001G032200.2	761L
chr_1g0007101	chr1g0007831	7150		chr_1g0003431	Phvul.001G032300.2	1770L
chr_1g0007121	chr1g0007811	8410		chr_1g0003431	Phvul.001G032400.1	560L
chr_1g0007131	chr1g0007801	3760		chr_1g0003451	Phvul.001G032300.1	560L
chr_1g0007151	chr1g0007781	963		chr_1g0003451	Phvul.001G032300.2	550L
chr_1g0007161	chr1g0007761	2450		chr_1g0003471	Phvul.001G032100.1	115L
chr_1g0007171	chr1g0007751	5850		chr_1g0003511	Phvul.001G033000.1	602L
chr_1g0007191	chr1g0007741	25900		chr_1g0003521	Phvul.001G033000.1	261L
chr_1g0007201	chr1g0007731	20700		chr_1g0003561	Phvul.001G033300.2	732L
chr_1g0007221	chr1g0007701	6560		chr_1g0003561	Phvul.001G033300.3	732L
chr_1g0007261	chr1g0007671	5120		chr_1g0003561	Phvul.001G033300.4	732L
chr_1g0007271	chr1g0007621	2110		chr_1g0003561	Phvul.001G033300.5	639L
chr_1g0007301	chr1g0007611	7630		chr_1g0003591	Phvul.001G033700.2	489L
chr_1g0007351	chr1g0007601	527		chr_1g0003621	Phvul.001G033900.1	372L
chr_1g0007381	chr1g0007571	17800		chr_1g0003651	Phvul.001G034000.1	626L
chr_1g0007391	chr1g0007561	9340		chr_1g0003711	Phvul.001G034500.2	272L
chr_1g0007401	chr1g0007551	7000		chr_1g0003711	Phvul.001G034500.3	272L
chr_1g0007411	chr1g0007541	2620		chr_1g0003711	Phvul.001G034500.4	272L
chr_1g0007421	chr1g0007531	8640		chr_1g0003721	Phvul.001G034600.2	305L
chr_1g0007431	chr1g0007521	15200		chr_1g0003751	Phvul.001G035000.2	1280L
chr_1g0007441	chr1g0007511	6210		chr_1g0003751	Phvul.001G035000.3	1280L
chr_1g0007451	chr1g0007471	2040		chr_1g0003751	Phvul.001G034900.2	334L
chr_1g0007481	chr1g0007441	4090		chr_1g0003771	Phvul.001G035100.2	1740L
chr_1g0007491	chr1g0007431	3490		chr_1g0003791	Phvul.001G035400.1	667L
chr_1g0007501	chr1g0007411	3360		chr_1g0003801	Phvul.001G035300.1	667L
chr_1g0007521	chr1g0007221	2360		chr_1g0003851	Phvul.001G035900.2	1470L
chr_1g0007551	chr1g0007301	6150		chr_1g0003881	Phvul.001G036300.1	145L
chr_1g0007581	chr1g0007271	22800		chr_1g0003921	Phvul.001G036600.1	179L
chr_1g0007591	chr1g0007371	927		chr_1g0003921	Phvul.001G036700.1	94L
chr_1g0007621	chr1g0007381	5860		chr_1g0003921	Phvul.001G036700.3	94L
chr_1g0007651	chr1g0007331	3570		chr_1g0003921	Phvul.001G036800.1	55L
chr_1g0007661	chr1g0007171	2490		chr_1g0003931	Phvul.001G036800.1	783L
chr_1g0007661	chr1g0007391	3100		chr_1g0003931	Phvul.001G036700.1	753L
chr_1g0007711	chr1g0007151	8050		chr_1g0003931	Phvul.001G036700.3	753L
chr_1g0007731	chr1g0007121	675		chr_1g0003951	Phvul.001G036700.3	1370L
chr_1g0007751	chr1g0007111	11800		chr_1g0003951	Phvul.001G036800.1	930L
chr_1g0007761	chr1g0007101	20700		chr_1g0003951	Phvul.001G036600.1	753L
chr_1g0007771	chr1g0007091	12500		chr_1g0003961	Phvul.001G036700.1	930L
chr_1g0007781	chr1g0007081	14800		chr_1g0003961	Phvul.001G036700.3	930L
chr_1g0007801	chr1g0007071	1930		chr_1g0003961	Phvul.001G036600.1	783L
chr_1g0007811	chr1g0007061	3710		chr_1g0003981	Phvul.001G037000.2	1290L
chr_1g0007831	chr1g0007051	4800		chr_1g0003991	Phvul.001G037100.2	1280L
chr_1g0007841	chr1g0007041	3180		chr_1g0004121	Phvul.001G043001.1	357L
chr_1g0007851	chr1g0007031	2980		chr_1g0004121	Phvul.001G043001.2	357L
chr_1g0007861	chr1g0007021	3380		chr_1g0004121	Phvul.001G040501.1	255L
chr_1g0007871	chr1g0007011	4370		chr_1g0004121	Phvul.001G040501.2	255L
chr_1g0007881	chr1g0007001	4880		chr_1g0004121	Phvul.001G038000.1	201L
chr_1g0007891	chr1g0006991	5860		chr_1g0004131	Phvul.001G043001.2	606L
chr_1g0007901	chr1g0006981	751		###
chr_1g0007911	chr1g0006971	574		chr_1g0004131	Phvul.001G038400.1	591
chr_1g0007921	chr1g0006961	5610		chr_1g0004141	Phvul.001G038500.1	485
chr_1g0007931	chr1g0006951	8550		chr_1g0004151	Phvul.001G038600.1	438
chr_1g0007941	chr1g0006941	1450		chr_1g0004161	Phvul.001G038700.1	731
###				chr_1g0004171	Phvul.001G038800.1	1050
chr_1g0007971	chr1g0008031	2550		chr_1g0004181	Phvul.001G038900.1	528
chr_1g0007981	chr1g0008051	13000		chr_1g0004201	Phvul.001G039000.1	324
chr_1g0007991	chr1g0008061	22300		chr_1g0004221	Phvul.001G039200.1	576
chr_1g0008011	chr1g0008081	10200		chr_1g0004231	Phvul.001G039300.1	732
chr_1g0008031	chr1g0008091	2440		chr_1g0004241	Phvul.001G039400.1	1780
chr_1g0008041	chr1g0008101	10400		chr_1g0004251	Phvul.001G039500.1	432
chr_1g0008071	chr1g0008131	10200		chr_1g0004261	Phvul.001G039600.1	941
chr_1g0008081	chr1g0008141	5460		chr_1g0004281	Phvul.001G039800.1	756
chr_1g0008091	chr1g0008171	8790		chr_1g0004291	Phvul.001G039900.1	311
chr_1g0008101	chr1g0008181	1590		chr_1g0004321	Phvul.001G040750.1	3050
chr_1g0008111	chr1g0008191	1730		chr_1g0004341	Phvul.001G040300.1	2140
chr_1g0008121	chr1g0008211	2540		chr_1g0004351	Phvul.001G040100.1	2860
chr_1g0008131	chr1g0008221	6200		chr_1g0004371	Phvul.001G040600.1	2890
chr_1g0008141	chr1g0008251	1840		chr_1g0004381	Phvul.001G040700.1	2160
chr_1g0008151	chr1g0008261	15800		chr_1g0004391	Phvul.001G040900.1	202
chr_1g0008161	chr1g0008271	8710		chr_1g0004401	Phvul.001G041000.1	966
chr_1g0008181	chr1g0008291	6390		chr_1g0004411	Phvul.001G041100.1	530
chr_1g0008191	chr1g0008301	2710		chr_1g0004421	Phvul.001G041200.1	253
chr_1g0008211	chr1g0008311	18100		chr_1g0004451	Phvul.001G041300.1	361
chr_1g0008221	chr1g0008331	3550		chr_1g0004461	Phvul.001G041400.1	599
chr_1g0008231	chr1g0008351	20600		chr_1g0004471	Phvul.001G041500.1	413
chr_1g0008241	chr1g0008361	8860		chr_1g0004481	Phvul.001G041600.1	1840
chr_1g0008251	chr1g0008371	5910		chr_1g0004491	Phvul.001G041700.1	1880
chr_1g0008261	chr1g0008381	19000		chr_1g0004501	Phvul.001G041800.1	201
chr_1g0008271	chr1g0008391	2500		chr_1g0004511	Phvul.001G041900.1	389
chr_1g0008281	chr1g0008401	6310		chr_1g0004541	Phvul.001G042000.1	1510
chr_1g0008291	chr1g0008411	8280		chr_1g0004551	Phvul.001G042100.2	606
chr_1g0008301	chr1g0008421	4140		chr_1g0004561	Phvul.001G042200.1	536
chr_1g0008321	chr1g0008431	3210		chr_1g0004571	Phvul.001G042300.1	427
chr_1g0008331	chr1g0008441	4970		chr_1g0004591	Phvul.001G042400.1	250
chr_1g0008341	chr1g0008451	3590		chr_1g0004601	Phvul.001G042500.1	576
chr_1g0008351	chr1g0008461	12400		chr_1g0004611	Phvul.001G042600.1	791
chr_1g0008361	chr1g0008471	4190		chr_1g0004621	Phvul.001G042700.1	213
chr_1g0008371	chr1g0008481	1950		chr_1g0004631	Phvul.001G043000.1	3720
chr_1g0008381	chr1g0008501	3150		chr_1g0004651	Phvul.001G043100.3	663
chr_1g0008401	chr1g0008521	1830		chr_1g0004661	Phvul.001G043200.1	1410
chr_1g0008411	chr1g0008531	2530		chr_1g0004681	Phvul.001G043300.1	152
chr_1g0008421	chr1g0008541	4940		chr_1g0004701	Phvul.001G043400.1	332
chr_1g0008451	chr1g0008561	3280		chr_1g0004711	Phvul.001G043500.1	846
chr_1g0008501	chr1g0008581	7960		chr_1g0004721	Phvul.001G043600.1	1250
chr_1g0008511	chr1g0008591	19900		chr_1g0004731	Phvul.001G043700.1	1100
chr_1g0008521	chr1g0008611	16700		chr_1g0004741	Phvul.001G043800.1	1940
chr_1g0008561	chr1g0008621	6460		chr_1g0004751	Phvul.001G043900.1	368
chr_1g0008581	chr1g0008641	10300		chr_1g0004761	Phvul.001G044000.2	751
chr_1g0008611	chr1g0008661	6970		chr_1g0004771	Phvul.001G044100.1	564
chr_1g0008621	chr1g0008671	30300		chr_1g0004781	Phvul.001G044400.1	353
chr_1g0008631	chr1g0008681	9030		chr_1g0004831	Phvul.001G044500.1	1090
chr_1g0008651	chr1g0008721	10300		chr_1g0004841	Phvul.001G044600.1	1250
chr_1g0008661	chr1g0008731	6520		chr_1g0004851	Phvul.001G044700.1	713
chr_1g0008671	chr1g0008741	1020		chr_1g0004861	Phvul.001G044800.2	293
chr_1g0008701	chr1g0008781	1890		chr_1g0004871	Phvul.001G044900.3	620
chr_1g0008711	chr1g0008791	10100		chr_1g0004881	Phvul.001G045000.1	1220
chr_1g0008721	chr1g0008801	7450		chr_1g0004891	Phvul.001G045100.1	1110
chr_1g0008741	chr1g0008821	7490		chr_1g0004901	Phvul.001G045200.1	351
chr_1g0008751	chr1g0008831	5450		chr_1g0004921	Phvul.001G045300.1	1430
chr_1g0008781	chr1g0008861	1850		chr_1g0004931	Phvul.001G045400.1	3170
chr_1g0008791	chr1g0008871	8850		chr_1g0004941	Phvul.001G045500.1	960
chr_1g0008801	chr1g0008891	568		chr_1g0004121	Phvul.001G038850.1	253L
chr_1g0008811	chr1g0008901	2000		chr_1g0004121	Phvul.001G039301.1	244L
chr_1g0008821	chr1g0008911	14600		chr_1g0004151	Phvul.001G038600.2	438L
chr_1g0008831	chr1g0008921	16200		chr_1g0004221	Phvul.001G039100.1	251L
chr_1g0008851	chr1g0008931	12200		chr_1g0004271	Phvul.001G039700.1	756L
chr_1g0008861	chr1g0008941	5950		chr_1g0004271	Phvul.001G039800.1	595L
chr_1g0008871	chr1g0008951	10800		chr_1g0004281	Phvul.001G039700.1	595L
chr_1g0008901	chr1g0008971	8810		chr_1g0004301	Phvul.001G040000.1	2140L
chr_1g0008911	chr1g0008981	1180		chr_1g0004301	Phvul.001G040300.1	2020L
chr_1g0008921	chr1g0008991	1840		chr_1g0004301	Phvul.001G040500.1	1940L
chr_1g0008931	chr1g0009011	5420		chr_1g0004301	Phvul.001G040700.1	1300L
chr_1g0008951	chr1g0009031	4040		chr_1g0004301	Phvul.001G040100.1	465L
chr_1g0008961	chr1g0009041	5430		chr_1g0004301	Phvul.001G040400.1	455L
chr_1g0008971	chr1g0009051	2940		chr_1g0004301	Phvul.001G040800.1	438L
chr_1g0009091	chr1g0009231	5190		chr_1g0004301	Phvul.001G040600.1	294L
chr_1g0009101	chr1g0009241	3020		chr_1g0004311	Phvul.001G040100.1	3020L
chr_1g0009121	chr1g0009261	4230		chr_1g0004311	Phvul.001G040400.1	2860L
chr_1g0009151	chr1g0009271	5830		chr_1g0004311	Phvul.001G040800.1	1820L
chr_1g0009171	chr1g0009291	7290		chr_1g0004311	Phvul.001G040600.1	1580L
chr_1g0009181	chr1g0009301	11500		chr_1g0004311	Phvul.001G040300.1	775L
chr_1g0009221	chr1g0009321	7410		chr_1g0004311	Phvul.001G040000.1	762L
chr_1g0009231	chr1g0009311	3700		chr_1g0004311	Phvul.001G040500.1	749L
chr_1g0009281	chr1g0009371	4370		chr_1g0004311	Phvul.001G040700.1	727L
chr_1g0009291	chr1g0009381	4140		chr_1g0004321	Phvul.001G040750.2	3050L
chr_1g0009311	chr1g0009411	2770		chr_1g0004341	Phvul.001G040000.1	2020L
chr_1g0009341	chr1g0009481	3080		chr_1g0004341	Phvul.001G040500.1	1960L
chr_1g0009361	chr1g0009491	3340		chr_1g0004341	Phvul.001G040700.1	1310L
chr_1g0009371	chr1g0009501	11300		chr_1g0004341	Phvul.001G040800.1	476L
chr_1g0009381	chr1g0009511	20800		chr_1g0004341	Phvul.001G040100.1	468L
chr_1g0009391	chr1g0009521	15000		chr_1g0004341	Phvul.001G040400.1	465L
chr_1g0009401	chr1g0009541	11000		chr_1g0004341	Phvul.001G040600.1	300L
chr_1g0009411	chr1g0009551	1400		chr_1g0004351	Phvul.001G040400.1	3020L
chr_1g0009431	chr1g0009561	4260		chr_1g0004351	Phvul.001G040800.1	1830L
chr_1g0009441	chr1g0009571	1480		chr_1g0004351	Phvul.001G040600.1	1580L
chr_1g0009451	chr1g0009581	3350		chr_1g0004351	Phvul.001G040300.1	772L
chr_1g0009461	chr1g0009591	4290		chr_1g0004351	Phvul.001G040000.1	759L
chr_1g0009471	chr1g0009611	3660		chr_1g0004351	Phvul.001G040500.1	746L
chr_1g0009491	chr1g0009621	3670		chr_1g0004351	Phvul.001G040700.1	731L
chr_1g0009501	chr1g0009631	25100		chr_1g0004361	Phvul.001G040500.1	2130L
chr_1g0009521	chr1g0009661	3470		chr_1g0004361	Phvul.001G040300.1	1960L
chr_1g0009541	chr1g0009701	6600		chr_1g0004361	Phvul.001G040000.1	1940L
chr_1g0009561	chr1g0009721	5760		chr_1g0004361	Phvul.001G040700.1	1290L
chr_1g0009571	chr1g0009731	6950		chr_1g0004361	Phvul.001G040800.1	466L
chr_1g0009581	chr1g0009741	1750		chr_1g0004361	Phvul.001G040100.1	459L
chr_1g0009591	chr1g0009751	904		chr_1g0004361	Phvul.001G040400.1	455L
chr_1g0009601	chr1g0009761	2220		chr_1g0004361	Phvul.001G040600.1	300L
chr_1g0009611	chr1g0009771	4970		chr_1g0004371	Phvul.001G040400.1	1580L
chr_1g0009621	chr1g0009781	3790		chr_1g0004371	Phvul.001G040100.1	1580L
chr_1g0009631	chr1g0009791	3060		chr_1g0004371	Phvul.001G040800.1	1400L
chr_1g0009641	chr1g0009801	4060		chr_1g0004371	Phvul.001G040300.1	593L
chr_1g0009661	chr1g0009821	3980		chr_1g0004371	Phvul.001G040000.1	574L
chr_1g0009671	chr1g0009831	1870		chr_1g0004371	Phvul.001G040500.1	571L
chr_1g0009691	chr1g0009841	4820		chr_1g0004371	Phvul.001G040700.1	555L
chr_1g0009711	chr1g0009851	1580		chr_1g0004381	Phvul.001G040300.1	1310L
chr_1g0009731	chr1g0009881	14500		chr_1g0004381	Phvul.001G040000.1	1300L
chr_1g0009741	chr1g0009901	15100		chr_1g0004381	Phvul.001G040500.1	1290L
chr_1g0009761	chr1g0009921	840		chr_1g0004381	Phvul.001G040100.1	455L
chr_1g0009771	chr1g0009931	12600		chr_1g0004381	Phvul.001G040400.1	455L
chr_1g0009791	chr1g0009951	11700		chr_1g0004381	Phvul.001G040800.1	447L
chr_1g0009801	chr1g0009961	3790		chr_1g0004381	Phvul.001G040600.1	291L
chr_1g0009811	chr1g0009971	941		chr_1g0004391	Phvul.001G040900.2	202L
chr_1g0009821	chr1g0009981	29300		chr_1g0004441	Phvul.001G041200.1	262L
chr_1g0009831	chr1g0009991	1820		chr_1g0004451	Phvul.001G041300.2	384L
chr_1g0009871	chr1g0010031	6720		chr_1g0004501	Phvul.001G041800.2	201L
chr_1g0009881	chr1g0010041	15200		chr_1g0004511	Phvul.001G041900.2	430L
chr_1g0009891	chr1g0010051	11000		chr_1g0004541	Phvul.001G042000.3	1510L
chr_1g0009901	chr1g0010071	2450		chr_1g0004541	Phvul.001G042000.7	1510L
chr_1g0009911	chr1g0010081	6420		chr_1g0004541	Phvul.001G042000.8	1510L
chr_1g0009951	chr1g0010151	3840		chr_1g0004541	Phvul.001G042000.11	874L
chr_1g0009961	chr1g0010161	13200		chr_1g0004541	Phvul.001G042000.4	874L
chr_1g0009971	chr1g0010171	8360		chr_1g0004541	Phvul.001G042000.5	874L
chr_1g0009981	chr1g0010181	3480		chr_1g0004541	Phvul.001G042000.9	874L
chr_1g0009991	chr1g0010191	2360		chr_1g0004541	Phvul.001G042000.10	539L
chr_1g0010001	chr1g0010201	1920		chr_1g0004541	Phvul.001G042000.2	539L
chr_1g0010011	chr1g0010211	11200		chr_1g0004541	Phvul.001G042000.6	539L
chr_1g0010021	chr1g0010221	3220		chr_1g0004551	Phvul.001G042100.1	606L
chr_1g0010031	chr1g0010231	18200		chr_1g0004551	Phvul.001G042200.1	106L
chr_1g0010041	chr1g0010241	1630		chr_1g0004561	Phvul.001G042100.1	106L
chr_1g0010051	chr1g0010251	6020		chr_1g0004561	Phvul.001G042100.2	106L
chr_1g0010081	chr1g0010281	4550		chr_1g0004571	Phvul.001G042300.2	427L
chr_1g0010091	chr1g0010291	10100		chr_1g0004631	Phvul.001G042800.1	1600L
chr_1g0010111	chr1g0010321	10100		chr_1g0004631	Phvul.001G043901.1	836L
chr_1g0010151	chr1g0010361	3910		chr_1g0004631	Phvul.001G043450.1	493L
chr_1g0010161	chr1g0010371	2430		chr_1g0004641	Phvul.001G043000.1	4130L
chr_1g0010191	chr1g0010411	2180		chr_1g0004641	Phvul.001G042800.1	1620L
chr_1g0010201	chr1g0010441	17100		chr_1g0004641	Phvul.001G043901.1	694L
chr_1g0010211	chr1g0010451	5530		chr_1g0004641	Phvul.001G043450.1	443L
chr_1g0010221	chr1g0010461	7530		chr_1g0004651	Phvul.001G043100.2	663L
chr_1g0010231	chr1g0010471	5460		chr_1g0004731	Phvul.001G043700.2	1100L
chr_1g0010241	chr1g0010481	1470		chr_1g0004771	Phvul.001G044100.2	564L
chr_1g0010261	chr1g0010491	1610		chr_1g0004771	Phvul.001G044100.3	564L
chr_1g0010301	chr1g0010511	332		chr_1g0004781	Phvul.001G044300.1	349L
chr_1g0010311	chr1g0010521	1190		chr_1g0004781	Phvul.001G044200.1	346L
chr_1g0010321	chr1g0010531	1440		chr_1g0004821	Phvul.001G044400.1	346L
chr_1g0010331	chr1g0010541	1200		chr_1g0004821	Phvul.001G044200.1	334L
chr_1g0010341	chr1g0010551	968		chr_1g0004861	Phvul.001G044800.3	293L
chr_1g0010361	chr1g0010561	922		chr_1g0004871	Phvul.001G044900.4	620L
chr_1g0010371	chr1g0010571	835		chr_1g0004871	Phvul.001G044900.5	620L
chr_1g0010401	chr1g0010601	824		chr_1g0004871	Phvul.001G044800.2	255L
chr_1g0010421	chr1g0010631	6140		chr_1g0004871	Phvul.001G044800.3	255L
chr_1g0010431	chr1g0010641	4500		chr_1g0004891	Phvul.001G045100.3	1110L
chr_1g0010441	chr1g0010651	3790		chr_1g0004921	Phvul.001G045300.2	1430L
chr_1g0010451	chr1g0010661	1440		###
chr_1g0010471	chr1g0010681	16200		chr_1g0004961	Phvul.001G045700.1	609
chr_1g0010481	chr1g0010691	1560		chr_1g0004971	Phvul.001G045800.1	479
chr_1g0010491	chr1g0010701	9930		chr_1g0004981	Phvul.001G045900.1	1450
chr_1g0010501	chr1g0010711	33400		chr_1g0004991	Phvul.001G046100.1	321
chr_1g0010521	chr1g0010721	4850		chr_1g0005011	Phvul.001G046200.1	797
chr_1g0010541	chr1g0010731	5310		chr_1g0005021	Phvul.001G046300.1	1580
chr_1g0010551	chr1g0010741	4820		chr_1g0005031	Phvul.001G046400.1	1830
chr_1g0010571	chr1g0010761	3560		chr_1g0005041	Phvul.001G046500.1	1370
chr_1g0010581	chr1g0010771	8710		chr_1g0005051	Phvul.001G046600.1	528
chr_1g0010621	chr1g0010801	2970		chr_1g0005061	Phvul.001G046700.1	466
chr_1g0010631	chr1g0010811	3840		chr_1g0005071	Phvul.001G046800.1	1590
chr_1g0010641	chr1g0010821	3820		chr_1g0005081	Phvul.001G046900.1	819
chr_1g0010651	chr1g0010831	2030		chr_1g0005091	Phvul.001G047001.1	424
chr_1g0010661	chr1g0010841	1660		chr_1g0005101	Phvul.001G047100.2	402
chr_1g0010681	chr1g0010851	7360		chr_1g0005111	Phvul.001G047200.1	432
chr_1g0010691	chr1g0010861	15300		chr_1g0005121	Phvul.001G047300.1	1490
chr_1g0010701	chr1g0010871	1500		chr_1g0005131	Phvul.001G047400.1	675
chr_1g0010711	chr1g0010911	7360		chr_1g0005141	Phvul.001G047600.1	625
chr_1g0010721	chr1g0010931	1370		chr_1g0005151	Phvul.001G047700.1	2830
chr_1g0010731	chr1g0010941	2720		chr_1g0005301	Phvul.001G048050.2	1170
chr_1g0010751	chr1g0010951	4260		chr_1g0005331	Phvul.001G049400.1	941
chr_1g0010781	chr1g0010971	11800		chr_1g0005341	Phvul.001G049500.1	574
chr_1g0010791	chr1g0010981	3950		chr_1g0005351	Phvul.001G049601.1	1980
chr_1g0010801	chr1g0010991	655		chr_1g0005361	Phvul.001G049700.1	280
chr_1g0010811	chr1g0011001	1120		chr_1g0005371	Phvul.001G049800.1	296
chr_1g0010821	chr1g0011011	3710		chr_1g0005381	Phvul.001G049900.1	305
chr_1g0010831	chr1g0011021	10500		chr_1g0005391	Phvul.001G050000.1	632
chr_1g0010841	chr1g0011031	19600		chr_1g0005411	Phvul.001G050100.2	1060
chr_1g0010851	chr1g0011041	27400		chr_1g0005421	Phvul.001G050200.1	1130
chr_1g0010861	chr1g0011051	24800		chr_1g0005441	Phvul.001G050300.1	580
chr_1g0010871	chr1g0011101	14000		chr_1g0005451	Phvul.001G050400.1	459
chr_1g0010881	chr1g0011121	3390		chr_1g0005461	Phvul.001G050500.1	242
chr_1g0010901	chr1g0011131	9850		chr_1g0005471	Phvul.001G050600.1	3570
chr_1g0010911	chr1g0011141	13000		chr_1g0005481	Phvul.001G050700.1	1530
chr_1g0010931	chr1g0011161	3550		chr_1g0005491	Phvul.001G050800.1	523
chr_1g0010941	chr1g0011171	10800		chr_1g0005501	Phvul.001G050900.1	266
chr_1g0010951	chr1g0011181	3170		chr_1g0005511	Phvul.001G051000.1	1410
chr_1g0010971	chr1g0011201	4470		chr_1g0005521	Phvul.001G051100.1	3860
chr_1g0010981	chr1g0011211	288		chr_1g0005531	Phvul.001G051200.2	835
chr_1g0010991	chr1g0011221	1560		chr_1g0005541	Phvul.001G051300.1	3030
chr_1g0011001	chr1g0011231	291		chr_1g0005551	Phvul.001G051400.2	419
chr_1g0011011	chr1g0011241	802		chr_1g0005561	Phvul.001G051500.1	557
chr_1g0011021	chr1g0011251	1330		chr_1g0005571	Phvul.001G051550.1	786
chr_1g0011031	chr1g0011261	922		chr_1g0005581	Phvul.001G051600.1	1470
chr_1g0011041	chr1g0011271	11900		chr_1g0005591	Phvul.001G051700.1	378
chr_1g0011061	chr1g0011281	2640		chr_1g0005601	Phvul.001G051800.1	1820
chr_1g0011071	chr1g0011311	11300		chr_1g0005631	Phvul.001G052000.1	917
chr_1g0011081	chr1g0011321	2930		chr_1g0005641	Phvul.001G052100.1	1450
chr_1g0011091	chr1g0011331	6420		chr_1g0005651	Phvul.001G052200.1	1050
chr_1g0011101	chr1g0011341	4690		chr_1g0005661	Phvul.001G052300.1	1060
chr_1g0011111	chr1g0011351	2300		chr_1g0005691	Phvul.001G052350.1	210
chr_1g0011121	chr1g0011361	2240		chr_1g0005711	Phvul.001G052400.1	489
chr_1g0011141	chr1g0011381	2800		chr_1g0005721	Phvul.001G052500.1	787
chr_1g0011171	chr1g0011391	1970		chr_1g0005751	Phvul.001G052800.1	1940
chr_1g0011181	chr1g0011421	1950		chr_1g0005761	Phvul.001G052900.2	1870
chr_1g0011241	chr1g0011441	732		chr_1g0005771	Phvul.001G053000.1	1700
chr_1g0011261	chr1g0011501	2480		chr_1g0005781	Phvul.001G053100.1	835
chr_1g0011271	chr1g0011511	4080		chr_1g0005791	Phvul.001G121500.1	258
chr_1g0011281	chr1g0011521	17700		chr_1g0005801	Phvul.001G053200.1	908
chr_1g0011291	chr1g0011531	5520		chr_1g0005811	Phvul.001G053300.1	489
chr_1g0011301	chr1g0011571	1750		chr_1g0005821	Phvul.001G053400.1	1500
chr_1g0011321	chr1g0011581	7020		chr_1g0005831	Phvul.001G053501.1	299
chr_1g0011341	chr1g0011601	8140		chr_1g0005841	Phvul.001G054100.1	217
chr_1g0011361	chr1g0011611	651		chr_1g0005851	Phvul.001G053900.2	791
chr_1g0011371	chr1g0011621	2940		chr_1g0005871	Phvul.001G054000.1	278
chr_1g0011381	chr1g0011641	3170		chr_1g0005891	Phvul.001G054200.1	277
chr_1g0011391	chr1g0011651	6590		chr_1g0005901	Phvul.001G054300.1	1450
chr_1g0011401	chr1g0011681	656		chr_1g0005921	Phvul.001G054500.1	531
chr_1g0011411	chr1g0011661	4290		chr_1g0005931	Phvul.001G054600.1	980
chr_1g0011421	chr1g0011671	3110		chr_1g0005941	Phvul.001G054700.1	591
chr_1g0011461	chr1g0011691	10900		chr_1g0005961	Phvul.001G054800.1	482
chr_1g0011471	chr1g0011701	527		chr_1g0005981	Phvul.001G055000.1	887
chr_1g0011481	chr1g0011711	5550		chr_1g0005991	Phvul.001G055100.4	593
chr_1g0011501	chr1g0011741	6670		chr_1g0006001	Phvul.001G055200.1	1920
chr_1g0011511	chr1g0011751	6430		chr_1g0006011	Phvul.001G055300.1	236
chr_1g0011521	chr1g0011761	10800		chr_1g0006021	Phvul.001G055400.1	416
chr_1g0011531	chr1g0011771	2490		chr_1g0006031	Phvul.001G055500.1	1810
chr_1g0011541	chr1g0011781	2160		chr_1g0006041	Phvul.001G055600.1	963
chr_1g0011551	chr1g0011811	4880		chr_1g0006051	Phvul.001G055700.1	672
chr_1g0011581	chr1g0011821	3660		chr_1g0006061	Phvul.001G055800.1	3060
chr_1g0011591	chr1g0011831	9810		chr_1g0006071	Phvul.001G055900.1	3730
chr_1g0011601	chr1g0011841	5000		chr_1g0006091	Phvul.001G056000.1	936
chr_1g0011611	chr1g0011851	1470		chr_1g0006101	Phvul.001G056100.1	2220
chr_1g0011621	chr1g0011861	8540		chr_1g0006111	Phvul.001G056300.1	2320
chr_1g0011631	chr1g0011871	8350		chr_1g0006121	Phvul.001G056400.1	1980
chr_1g0011641	chr1g0011881	2640		chr_1g0006151	Phvul.001G056500.1	397
chr_1g0011651	chr1g0011891	5150		chr_1g0006161	Phvul.001G056800.1	299
chr_1g0011671	chr1g0011921	2150		chr_1g0006171	Phvul.001G056900.1	1710
chr_1g0011681	chr1g0011931	33000		chr_1g0006191	Phvul.001G057000.1	440
chr_1g0011691	chr1g0011941	10800		chr_1g0006201	Phvul.001G057100.2	1740
chr_1g0011701	chr1g0011951	2280		chr_1g0006231	Phvul.001G057200.1	541
chr_1g0011711	chr1g0012011	5110		chr_1g0006241	Phvul.001G057300.1	474
chr_1g0011721	chr1g0012021	7360		chr_1g0006251	Phvul.001G057400.1	183
chr_1g0011751	chr1g0012061	17700		chr_1g0006261	Phvul.001G057500.1	658
chr_1g0011811	chr1g0012091	5610		chr_1g0006271	Phvul.001G057600.1	326
chr_1g0011821	chr1g0012101	6360		chr_1g0006281	Phvul.001G057700.1	1150
chr_1g0011831	chr1g0012111	686		chr_1g0006291	Phvul.001G057800.1	672
chr_1g0011851	chr1g0012121	1080		chr_1g0006301	Phvul.001G057900.1	226
chr_1g0011861	chr1g0012131	5770		chr_1g0006311	Phvul.001G058000.1	334
chr_1g0011871	chr1g0012141	8520		chr_1g0006321	Phvul.001G058100.2	615
chr_1g0011881	chr1g0012151	8230		chr_1g0006331	Phvul.001G058200.1	441
chr_1g0011901	chr1g0012171	4360		chr_1g0006341	Phvul.001G058300.1	1340
chr_1g0011941	chr1g0012191	2800		chr_1g0006471	Phvul.001G058400.1	552
chr_1g0011951	chr1g0012211	7200		chr_1g0006491	Phvul.001G058500.1	183
chr_1g0011961	chr1g0012221	4880		chr_1g0006501	Phvul.001G058600.1	427
chr_1g0011981	chr1g0012241	12100		chr_1g0006511	Phvul.001G058700.1	1410
chr_1g0011991	chr1g0012251	3650		chr_1g0006521	Phvul.001G058800.1	947
chr_1g0012001	chr1g0012261	5820		chr_1g0006531	Phvul.001G058900.1	1210
chr_1g0012011	chr1g0012271	16600		chr_1g0006541	Phvul.001G059000.1	212
chr_1g0012021	chr1g0012281	1600		chr_1g0006551	Phvul.001G059100.1	650
chr_1g0012031	chr1g0012291	3960		chr_1g0006561	Phvul.001G059200.1	1980
chr_1g0012041	chr1g0012301	3290		chr_1g0006571	Phvul.001G059300.1	1790
chr_1g0012051	chr1g0012311	3070		chr_1g0006581	Phvul.001G059400.1	1880
chr_1g0012081	chr1g0012321	3350		chr_1g0006591	Phvul.001G059500.1	414
chr_1g0012091	chr1g0012331	4450		chr_1g0006601	Phvul.001G059600.1	319
chr_1g0012111	chr1g0012351	1950		chr_1g0006621	Phvul.001G059700.2	719
chr_1g0012121	chr1g0012361	1580		chr_1g0006631	Phvul.001G059800.1	808
chr_1g0012131	chr1g0012371	7580		chr_1g0006641	Phvul.001G059900.1	906
chr_1g0012141	chr1g0012381	13400		chr_1g0006651	Phvul.001G060001.1	236
chr_1g0012151	chr1g0012391	5370		chr_1g0006661	Phvul.001G060100.1	3180
chr_1g0012161	chr1g0012401	3810		chr_1g0006671	Phvul.001G060200.1	1040
chr_1g0012171	chr1g0012411	5940		chr_1g0006681	Phvul.001G060300.2	10600
chr_1g0012181	chr1g0012421	564		chr_1g0006691	Phvul.001G060400.1	1120
chr_1g0012191	chr1g0012431	4240		chr_1g0006701	Phvul.001G060500.1	338
chr_1g0012201	chr1g0012441	3540		chr_1g0006711	Phvul.001G060700.1	558
chr_1g0012211	chr1g0012451	4220		chr_1g0006731	Phvul.001G060900.3	212
chr_1g0012241	chr1g0012461	44500		chr_1g0006751	Phvul.001G061000.1	340
chr_1g0012251	chr1g0012471	3550		chr_1g0006771	Phvul.001G061100.2	550
chr_1g0012261	chr1g0012481	11800		chr_1g0006781	Phvul.001G061200.1	2700
chr_1g0012271	chr1g0012491	9660		chr_1g0006791	Phvul.001G061300.1	394
chr_1g0012291	chr1g0012511	7440		chr_1g0006801	Phvul.001G061400.1	1100
chr_1g0012301	chr1g0012521	4290		chr_1g0006811	Phvul.001G061500.1	340
chr_1g0012311	chr1g0012531	2230		chr_1g0006831	Phvul.001G061600.2	220
chr_1g0012321	chr1g0012541	2360		chr_1g0006841	Phvul.001G061700.1	614
chr_1g0012331	chr1g0012591	22900		chr_1g0006851	Phvul.001G062000.1	881
chr_1g0012391	chr1g0012621	4400		chr_1g0006861	Phvul.001G062100.1	1250
chr_1g0012401	chr1g0012631	2150		chr_1g0006871	Phvul.001G062600.1	1230
chr_1g0012411	chr1g0012641	2190		chr_1g0006891	Phvul.001G062700.1	1970
chr_1g0012421	chr1g0012651	4570		chr_1g0006901	Phvul.001G062800.1	615
chr_1g0012431	chr1g0012661	9240		chr_1g0006911	Phvul.001G062900.1	1160
chr_1g0012441	chr1g0012671	4270		chr_1g0006921	Phvul.001G063050.2	468
chr_1g0012451	chr1g0012681	3820		chr_1g0006931	Phvul.001G063200.1	780
chr_1g0012461	chr1g0012701	11300		chr_1g0006941	Phvul.001G063300.4	270
chr_1g0012471	chr1g0012711	3670		chr_1g0006951	Phvul.001G063400.1	893
chr_1g0012501	chr1g0012771	7190		chr_1g0006961	Phvul.001G063500.1	1090
chr_1g0012511	chr1g0012791	3760		chr_1g0006971	Phvul.001G063600.1	1080
chr_1g0012521	chr1g0012801	707		chr_1g0006981	Phvul.001G063700.1	1110
chr_1g0012531	chr1g0012811	19800		chr_1g0006991	Phvul.001G063800.1	504
chr_1g0012551	chr1g0012821	5500		chr_1g0007001	Phvul.001G063900.1	911
chr_1g0012561	chr1g0012831	2070		chr_1g0007011	Phvul.001G064000.1	520
chr_1g0012571	chr1g0012841	10200		chr_1g0007021	Phvul.001G064100.1	925
chr_1g0012591	chr1g0012861	1570		chr_1g0007031	Phvul.001G064200.1	1660
chr_1g0012601	chr1g0012871	5820		chr_1g0007041	Phvul.001G064300.1	446
chr_1g0012621	chr1g0012881	5000		chr_1g0007051	Phvul.001G064400.1	478
chr_1g0012631	chr1g0012891	2620		chr_1g0007061	Phvul.001G064500.1	2810
chr_1g0012641	chr1g0012901	6630		chr_1g0007071	Phvul.001G064600.1	934
chr_1g0012661	chr1g0012911	10800		chr_1g0007091	Phvul.001G064700.1	1580
chr_1g0012681	chr1g0012921	2950		chr_1g0007101	Phvul.001G064800.1	229
chr_1g0012701	chr1g0012931	6850		chr_1g0007121	Phvul.001G064900.1	296
chr_1g0012731	chr1g0012941	1290		chr_1g0007131	Phvul.001G065100.1	1310
chr_1g0012741	chr1g0012951	10000		chr_1g0007161	Phvul.001G065300.1	533
chr_1g0012751	chr1g0012961	3400		chr_1g0007171	Phvul.001G065400.1	590
chr_1g0012761	chr1g0012971	2570		chr_1g0007191	Phvul.001G065550.4	976
chr_1g0012771	chr1g0012981	7110		chr_1g0007201	Phvul.001G065700.2	1010
chr_1g0012781	chr1g0012991	3640		chr_1g0007221	Phvul.001G066000.1	835
chr_1g0012801	chr1g0013021	1770		chr_1g0007261	Phvul.001G066200.1	1910
chr_1g0012831	chr1g0013031	2240		chr_1g0007271	Phvul.001G066500.1	803
chr_1g0012841	chr1g0013041	10600		chr_1g0007301	Phvul.001G066600.1	307
chr_1g0012851	chr1g0013051	4660		chr_1g0007351	Phvul.001G066800.1	324
chr_1g0012861	chr1g0013061	2190		chr_1g0007381	Phvul.001G067001.3	1450
chr_1g0012871	chr1g0013071	7940		chr_1g0007391	Phvul.001G067200.2	636
chr_1g0012881	chr1g0013081	786		chr_1g0007401	Phvul.001G067300.1	525
chr_1g0012891	chr1g0013111	3780		chr_1g0007411	Phvul.001G067400.1	746
chr_1g0012911	chr1g0013131	3650		chr_1g0007421	Phvul.001G067500.2	2940
chr_1g0012921	chr1g0013141	5210		chr_1g0007431	Phvul.001G067600.1	7110
chr_1g0012941	chr1g0013171	3530		chr_1g0007441	Phvul.001G067700.1	1080
chr_1g0012971	chr1g0013211	3180		chr_1g0007451	Phvul.001G067950.1	1520
chr_1g0012981	chr1g0013221	7100		chr_1g0007481	Phvul.001G068100.2	942
chr_1g0012991	chr1g0013231	5450		chr_1g0007491	Phvul.001G068200.1	302
chr_1g0013001	chr1g0013241	6260		chr_1g0007501	Phvul.001G068300.1	155
chr_1g0013011	chr1g0013251	1530		chr_1g0007521	Phvul.001G069216.1	968
chr_1g0013031	chr1g0013281	2530		chr_1g0007521	Phvul.001G069280.1	833
chr_1g0013061	chr1g0013311	15500		chr_1g0007551	Phvul.001G069001.1	538
chr_1g0013081	chr1g0013341	5690		chr_1g0007551	Phvul.001G069700.1	441
chr_1g0013091	chr1g0013351	4520		chr_1g0007661	Phvul.001G068500.1	1630
chr_1g0013101	chr1g0013361	1460		chr_1g0007661	Phvul.001G069232.1	1640
chr_1g0013111	chr1g0013371	889		chr_1g0007721	Phvul.001G070300.1	283
chr_1g0013121	chr1g0013381	474		chr_1g0007751	Phvul.001G070500.1	928
chr_1g0013131	chr1g0013391	2360		chr_1g0007761	Phvul.001G070600.1	764
chr_1g0013141	chr1g0013401	1140		chr_1g0007771	Phvul.001G070700.1	3120
chr_1g0013151	chr1g0013411	5620		chr_1g0007781	Phvul.001G070900.1	1160
chr_1g0013161	chr1g0013421	7880		chr_1g0007801	Phvul.001G071000.1	1120
chr_1g0013171	chr1g0013431	3520		chr_1g0007811	Phvul.001G071100.1	2920
chr_1g0013181	chr1g0013441	1180		chr_1g0007841	Phvul.001G071200.1	2890
chr_1g0013201	chr1g0013461	832		chr_1g0007851	Phvul.001G071300.1	2820
chr_1g0013211	chr1g0013471	7420		chr_1g0007861	Phvul.001G071401.1	1710
chr_1g0013221	chr1g0013481	5050		chr_1g0007871	Phvul.001G071500.4	1040
chr_1g0013241	chr1g0013521	38200		chr_1g0007891	Phvul.001G071600.1	386
chr_1g0013251	chr1g0013531	11000		chr_1g0007901	Phvul.001G071700.1	759
chr_1g0013281	chr1g0013541	8510		chr_1g0007911	Phvul.001G071800.1	598
chr_1g0013291	chr1g0013551	3720		chr_1g0007921	Phvul.001G071900.1	857
chr_1g0013301	chr1g0013561	12800		chr_1g0007931	Phvul.001G072000.1	300
chr_1g0013311	chr1g0013571	9320		chr_1g0007941	Phvul.001G072100.1	965
chr_1g0013321	chr1g0013581	715		chr_1g0007971	Phvul.001G072200.1	602
chr_1g0013331	chr1g0013591	498		chr_1g0007981	Phvul.001G072300.1	4860
chr_1g0013341	chr1g0013601	9020		chr_1g0007991	Phvul.001G072400.1	1190
chr_1g0013351	chr1g0013611	11600		chr_1g0008011	Phvul.001G072600.2	373
chr_1g0013371	chr1g0013641	8040		chr_1g0008031	Phvul.001G072800.1	261
chr_1g0013381	chr1g0013651	4540		chr_1g0008041	Phvul.001G072900.1	942
chr_1g0013391	chr1g0013671	13500		chr_1g0008071	Phvul.001G073000.1	466
chr_1g0013401	chr1g0013681	6910		chr_1g0008081	Phvul.001G073100.1	1630
chr_1g0013421	chr1g0013701	7550		chr_1g0008091	Phvul.001G073200.1	487
chr_1g0013441	chr1g0013711	2080		chr_1g0008101	Phvul.001G073300.1	1190
chr_1g0013451	chr1g0013721	2400		chr_1g0008111	Phvul.001G073400.1	585
chr_1g0013461	chr1g0013731	6890		chr_1g0008121	Phvul.001G073600.1	1940
chr_1g0013471	chr1g0013741	1200		chr_1g0008131	Phvul.001G073700.1	1260
chr_1g0013481	chr1g0013751	10300		chr_1g0008141	Phvul.001G073800.1	1130
chr_1g0013491	chr1g0013761	2810		chr_1g0008161	Phvul.001G074200.1	2020
chr_1g0013501	chr1g0013771	5790		chr_1g0008181	Phvul.001G074300.1	1320
chr_1g0013511	chr1g0013781	2580		chr_1g0008191	Phvul.001G074400.1	805
chr_1g0013521	chr1g0013791	4030		chr_1g0008211	Phvul.001G074500.1	710
chr_1g0013531	chr1g0013801	5280		chr_1g0008221	Phvul.001G074600.1	179
chr_1g0013541	chr1g0013811	14300		chr_1g0008231	Phvul.001G074700.1	340
chr_1g0013551	chr1g0013821	7890		chr_1g0008241	Phvul.001G074800.1	225
chr_1g0013561	chr1g0013831	21300		chr_1g0008251	Phvul.001G074900.1	805
chr_1g0013581	chr1g0013851	2230		chr_1g0008261	Phvul.001G075000.1	332
chr_1g0013591	chr1g0013861	6600		chr_1g0008271	Phvul.001G075100.1	832
chr_1g0013601	chr1g0013881	8520		chr_1g0008281	Phvul.001G075200.1	481
chr_1g0013611	chr1g0013891	697		chr_1g0008291	Phvul.001G075300.1	990
chr_1g0013621	chr1g0013911	3890		chr_1g0008301	Phvul.001G075400.1	1120
chr_1g0013631	chr1g0013931	447		chr_1g0008321	Phvul.001G075500.1	1730
chr_1g0013661	chr1g0013951	466		chr_1g0008331	Phvul.001G075600.1	1870
chr_1g0013671	chr1g0013961	3060		chr_1g0008341	Phvul.001G075700.1	330
chr_1g0013681	chr1g0013971	13900		chr_1g0008351	Phvul.001G075800.2	1900
chr_1g0013691	chr1g0013981	7210		chr_1g0008411	Phvul.001G076000.1	1230
chr_1g0013701	chr1g0013991	14500		chr_1g0008421	Phvul.001G076100.1	1910
chr_1g0013721	chr1g0014001	5180		chr_1g0008451	Phvul.001G076200.1	1770
chr_1g0013741	chr1g0014011	5280		chr_1g0008501	Phvul.001G076300.1	1420
chr_1g0013751	chr1g0014021	5050		chr_1g0008511	Phvul.001G076400.1	2550
chr_1g0013761	chr1g0014031	1730		chr_1g0008531	Phvul.001G076700.1	406
chr_1g0013771	chr1g0014041	3610		chr_1g0008561	Phvul.001G076800.1	169
chr_1g0013791	chr1g0014061	15100		chr_1g0008581	Phvul.001G076900.1	557
chr_1g0013801	chr1g0014071	4260		chr_1g0008611	Phvul.001G077000.1	680
chr_1g0013811	chr1g0014081	4100		chr_1g0008621	Phvul.001G077100.1	1400
chr_1g0013821	chr1g0014091	414		chr_1g0008631	Phvul.001G077200.2	484
chr_1g0013831	chr1g0014101	16400		chr_1g0008651	Phvul.001G077300.1	2000
chr_1g0013851	chr1g0014131	6260		chr_1g0008661	Phvul.001G077400.1	854
chr_1g0013861	chr1g0014141	590		chr_1g0008671	Phvul.001G077500.1	827
chr_1g0013871	chr1g0014151	6180		chr_1g0008701	Phvul.001G077600.1	1640
chr_1g0013901	chr1g0014171	1490		chr_1g0008711	Phvul.001G077700.1	332
chr_1g0013911	chr1g0014181	3650		chr_1g0008721	Phvul.001G077800.1	1420
chr_1g0013921	chr1g0014191	3730		chr_1g0008741	Phvul.001G077900.1	792
chr_1g0013931	chr1g0014201	5090		chr_1g0008751	Phvul.001G078000.1	1420
chr_1g0013941	chr1g0014211	1580		chr_1g0008791	Phvul.001G078100.1	191
chr_1g0013951	chr1g0014221	2090		chr_1g0008811	Phvul.001G078200.1	670
chr_1g0013961	chr1g0014231	11100		chr_1g0008821	Phvul.001G078300.1	547
chr_1g0013981	chr1g0014241	5110		chr_1g0008831	Phvul.001G078401.2	364
chr_1g0013991	chr1g0014251	2780		chr_1g0008851	Phvul.001G078501.1	256
chr_1g0014031	chr1g0014261	5960		chr_1g0008861	Phvul.001G078600.1	353
chr_1g0014041	chr1g0014271	9170		chr_1g0008871	Phvul.001G078701.1	617
chr_1g0014051	chr1g0014281	5690		chr_1g0008881	Phvul.001G078800.1	1590
chr_1g0014061	chr1g0014291	7840		chr_1g0008901	Phvul.001G078900.1	1130
chr_1g0014071	chr1g0014301	12100		chr_1g0008911	Phvul.001G079000.1	171
chr_1g0014081	chr1g0014311	4540		chr_1g0008931	Phvul.001G079200.1	1250
chr_1g0014101	chr1g0014321	3130		chr_1g0008951	Phvul.001G079300.1	1240
chr_1g0014111	chr1g0014331	2190		chr_1g0008961	Phvul.001G079400.1	4290
chr_1g0014121	chr1g0014341	968		chr_1g0009091	Phvul.001G082700.1	397
chr_1g0014131	chr1g0014351	1990		chr_1g0009101	Phvul.001G083000.1	1580
chr_1g0014141	chr1g0014371	2840		chr_1g0009121	Phvul.001G083100.1	335
chr_1g0014151	chr1g0014381	1820		chr_1g0009151	Phvul.001G083200.1	1640
chr_1g0014161	chr1g0014401	1670		chr_1g0009171	Phvul.001G083300.1	5010
chr_1g0014171	chr1g0014411	14000		chr_1g0009181	Phvul.001G083400.1	215
chr_1g0014191	chr1g0014431	716		chr_1g0009231	Phvul.001G083533.2	397
chr_1g0014201	chr1g0014441	7490		chr_1g0009281	Phvul.001G083800.5	223
chr_1g0014211	chr1g0014451	7610		chr_1g0009291	Phvul.001G083900.1	1020
chr_1g0014231	chr1g0014471	18600		chr_1g0009311	Phvul.001G084000.1	939
chr_1g0014241	chr1g0014481	7370		chr_1g0009341	Phvul.001G084200.1	1530
chr_1g0014251	chr1g0014491	10100		chr_1g0009361	Phvul.001G084300.1	1430
chr_1g0014261	chr1g0014501	3040		chr_1g0009381	Phvul.001G084700.1	373
chr_1g0014281	chr1g0014511	4540		chr_1g0009391	Phvul.001G084800.1	2000
chr_1g0014291	chr1g0014521	2950		chr_1g0009401	Phvul.001G084900.1	625
chr_1g0014311	chr1g0014531	3220		chr_1g0009411	Phvul.001G085200.1	294
chr_1g0014321	chr1g0014541	2340		chr_1g0009431	Phvul.001G085300.1	2860
chr_1g0014341	chr1g0014551	13500		chr_1g0009441	Phvul.001G085400.1	912
chr_1g0014351	chr1g0014561	3320		chr_1g0009451	Phvul.001G085500.1	1260
chr_1g0014361	chr1g0014571	1510		chr_1g0009461	Phvul.001G085600.1	1280
chr_1g0014371	chr1g0014581	5260		chr_1g0009471	Phvul.001G085800.1	2940
chr_1g0014391	chr1g0014621	1720		chr_1g0009481	Phvul.001G085900.1	1410
chr_1g0014401	chr1g0014611	5480		chr_1g0009491	Phvul.001G086000.1	443
chr_1g0014411	chr1g0014601	3730		chr_1g0009501	Phvul.001G086100.1	792
chr_1g0014421	chr1g0014591	2960		chr_1g0009521	Phvul.001G086300.1	1660
chr_1g0014441	chr1g0014651	1140		chr_1g0009541	Phvul.001G086466.1	174
chr_1g0014461	chr1g0014691	1790		chr_1g0009551	Phvul.001G086532.1	315
chr_1g0014471	chr1g0014701	3970		chr_1g0009561	Phvul.001G086600.1	580
chr_1g0014481	chr1g0014711	5980		chr_1g0009571	Phvul.001G086700.1	232
chr_1g0014491	chr1g0014721	3790		chr_1g0009591	Phvul.001G086800.1	723
chr_1g0014501	chr1g0014731	8130		chr_1g0009601	Phvul.001G086900.1	960
chr_1g0014511	chr1g0014741	2990		chr_1g0009611	Phvul.001G087000.1	1220
chr_1g0014521	chr1g0014751	12500		chr_1g0009631	Phvul.001G087100.1	553
chr_1g0014581	chr1g0014761	3270		chr_1g0009641	Phvul.001G087200.3	291
chr_1g0014601	chr1g0014771	2940		chr_1g0009661	Phvul.001G087300.2	968
chr_1g0014611	chr1g0014781	3180		chr_1g0009691	Phvul.001G087500.1	300
chr_1g0014621	chr1g0014791	7880		chr_1g0009711	Phvul.001G087600.1	394
chr_1g0014631	chr1g0014801	2540		chr_1g0009731	Phvul.001G087700.1	686
chr_1g0014641	chr1g0014821	3430		chr_1g0009741	Phvul.001G087800.2	588
chr_1g0014701	chr1g0014871	2820		chr_1g0009761	Phvul.001G087900.1	840
chr_1g0014731	chr1g0014881	2120		chr_1g0009771	Phvul.001G088000.1	2020
chr_1g0014741	chr1g0014921	7800		chr_1g0009791	Phvul.001G088100.1	1480
chr_1g0014751	chr1g0014931	908		chr_1g0009801	Phvul.001G088200.2	647
chr_1g0014761	chr1g0014941	6860		chr_1g0009831	Phvul.001G088600.1	1220
chr_1g0014771	chr1g0014991	5030		chr_1g0009871	Phvul.001G088700.1	2850
chr_1g0014781	chr1g0015001	2850		chr_1g0009881	Phvul.001G088800.1	370
chr_1g0014791	chr1g0015011	2360		chr_1g0009891	Phvul.001G088900.1	1480
chr_1g0014801	chr1g0015021	1980		chr_1g0009901	Phvul.001G089100.1	1490
chr_1g0014811	chr1g0015031	1050		chr_1g0009911	Phvul.001G089200.2	977
chr_1g0014831	chr1g0015041	1980		chr_1g0009951	Phvul.001G089400.2	2730
chr_1g0014841	chr1g0015051	3050		chr_1g0009961	Phvul.001G089500.1	3400
chr_1g0014851	chr1g0015061	13100		chr_1g0009981	Phvul.001G089700.1	1360
chr_1g0014861	chr1g0015071	2650		chr_1g0009991	Phvul.001G089800.1	541
chr_1g0014871	chr1g0015081	6920		chr_1g0010001	Phvul.001G089900.2	1750
chr_1g0014881	chr1g0015091	10500		chr_1g0010011	Phvul.001G090000.2	538
chr_1g0014891	chr1g0015101	8970		chr_1g0010021	Phvul.001G090100.1	3230
chr_1g0014911	chr1g0015121	9690		chr_1g0010031	Phvul.001G090200.1	1230
chr_1g0014931	chr1g0015141	4990		chr_1g0010041	Phvul.001G090300.1	604
chr_1g0014941	chr1g0015181	1560		chr_1g0010051	Phvul.001G090400.1	277
chr_1g0014971	chr1g0015191	8330		chr_1g0010081	Phvul.001G090600.1	2120
chr_1g0014981	chr1g0015201	5050		chr_1g0010091	Phvul.001G090700.1	808
chr_1g0014991	chr1g0015221	4110		chr_1g0010111	Phvul.001G090800.1	620
chr_1g0015001	chr1g0015231	5090		chr_1g0010151	Phvul.001G091000.1	460
chr_1g0015011	chr1g0015241	9030		chr_1g0010161	Phvul.001G091100.1	411
chr_1g0015021	chr1g0015251	1600		chr_1g0010191	Phvul.001G091200.1	678
chr_1g0015031	chr1g0015261	2470		chr_1g0010211	Phvul.001G091300.1	245
chr_1g0015041	chr1g0015271	17200		chr_1g0010231	Phvul.001G091400.1	952
chr_1g0015051	chr1g0015281	7390		chr_1g0010241	Phvul.001G091500.1	275
chr_1g0015071	chr1g0015291	9430		chr_1g0010261	Phvul.001G092000.1	542
chr_1g0015081	chr1g0015301	5780		chr_1g0010301	Phvul.001G092100.1	332
chr_1g0015091	chr1g0015311	10300		chr_1g0010311	Phvul.001G092200.1	338
chr_1g0015101	chr1g0015321	3840		chr_1g0010321	Phvul.001G092300.1	334
chr_1g0015111	chr1g0015331	5950		chr_1g0010331	Phvul.001G092400.1	329
chr_1g0015121	chr1g0015341	3020		chr_1g0010341	Phvul.001G092500.1	334
chr_1g0015141	chr1g0015381	5460		chr_1g0010371	Phvul.001G038100.1	835
chr_1g0015151	chr1g0015391	5100		chr_1g0010421	Phvul.001G092800.1	1470
chr_1g0015161	chr1g0015401	3650		chr_1g0010431	Phvul.001G092900.1	911
chr_1g0015171	chr1g0015411	2050		chr_1g0010441	Phvul.001G093000.1	582
chr_1g0015181	chr1g0015421	8640		chr_1g0010451	Phvul.001G093100.1	1440
chr_1g0015211	chr1g0015441	4110		chr_1g0010471	Phvul.001G093200.1	185
chr_1g0015221	chr1g0015451	8600		chr_1g0010481	Phvul.001G093300.1	1560
chr_1g0015231	chr1g0015461	4140		chr_1g0010491	Phvul.001G093400.1	2040
chr_1g0015251	chr1g0015501	20200		chr_1g0010521	Phvul.001G093700.1	897
chr_1g0015261	chr1g0015511	3760		chr_1g0010541	Phvul.001G093800.1	157
chr_1g0015271	chr1g0015521	43900		chr_1g0010551	Phvul.001G093900.2	2260
chr_1g0015281	chr1g0015531	5750		chr_1g0010571	Phvul.001G094000.1	2210
chr_1g0015291	chr1g0015541	4070		chr_1g0010581	Phvul.001G094100.1	348
chr_1g0015301	chr1g0015561	6250		chr_1g0010621	Phvul.001G094200.1	2360
chr_1g0015311	chr1g0015571	12000		chr_1g0010631	Phvul.001G094300.1	2130
chr_1g0015321	chr1g0015581	3320		chr_1g0010641	Phvul.001G094400.1	1930
chr_1g0015331	chr1g0015591	10100		chr_1g0010651	Phvul.001G094500.1	606
chr_1g0015341	chr1g0015601	2490		chr_1g0010661	Phvul.001G094600.1	808
chr_1g0015351	chr1g0015611	4880		chr_1g0010681	Phvul.001G094700.2	1750
chr_1g0015361	chr1g0015621	4130		chr_1g0010701	Phvul.001G094900.1	319
chr_1g0015371	chr1g0015631	6250		chr_1g0010711	Phvul.001G095000.1	522
chr_1g0015381	chr1g0015651	10600		chr_1g0010721	Phvul.001G095100.1	538
chr_1g0015391	chr1g0015781	4480		chr_1g0010731	Phvul.001G095200.2	1790
chr_1g0015521	chr1g0015791	4070		chr_1g0010751	Phvul.001G095300.1	685
chr_1g0015531	chr1g0015801	21100		chr_1g0010781	Phvul.001G095400.1	266
chr_1g0015541	chr1g0015991	4920		chr_1g0010791	Phvul.001G095500.1	3280
chr_1g0015551	chr1g0015881	446		chr_1g0010811	Phvul.001G095600.1	670
chr_1g0015571	chr1g0015851	4440		chr_1g0010821	Phvul.001G095650.1	511
chr_1g0015591	chr1g0015921	2440		chr_1g0010831	Phvul.001G095700.2	1870
chr_1g0015611	chr1g0015941	4880		chr_1g0010851	Phvul.001G096000.1	1110
chr_1g0015621	chr1g0015951	5180		chr_1g0010861	Phvul.001G096100.1	1790
chr_1g0015681	chr1g0015981	825		chr_1g0010871	Phvul.001G096200.1	2450
chr_1g0015731	chr1g0016051	6360		chr_1g0010881	Phvul.001G096300.1	923
chr_1g0015741	chr1g0016061	2740		chr_1g0010901	Phvul.001G096400.1	248
chr_1g0015751	chr1g0016071	8760		chr_1g0010911	Phvul.001G096600.1	508
chr_1g0015761	chr1g0016081	2620		chr_1g0010931	Phvul.001G096800.3	2770
chr_1g0015771	chr1g0016091	1300		chr_1g0010941	Phvul.001G096900.1	501
chr_1g0015781	chr1g0016101	4050		chr_1g0010951	Phvul.001G097000.1	501
chr_1g0015791	chr1g0016111	8420		chr_1g0010971	Phvul.001G097100.1	903
chr_1g0015801	chr1g0016121	6740		chr_1g0010991	Phvul.001G097200.1	353
chr_1g0015821	chr1g0016141	1870		chr_1g0011011	Phvul.001G097300.1	319
chr_1g0015831	chr1g0016151	928		chr_1g0011021	Phvul.001G097400.1	1350
chr_1g0015841	chr1g0016161	3310		chr_1g0011031	Phvul.001G097500.1	925
chr_1g0015851	chr1g0016171	4870		chr_1g0011061	Phvul.001G097700.1	2080
chr_1g0015861	chr1g0016181	1880		chr_1g0011071	Phvul.001G097800.1	557
chr_1g0015871	chr1g0016191	3850		chr_1g0011081	Phvul.001G097900.1	2290
chr_1g0015881	chr1g0016201	19300		chr_1g0011091	Phvul.001G098000.1	1670
chr_1g0015891	chr1g0016211	1080		chr_1g0011101	Phvul.001G098100.1	799
chr_1g0015901	chr1g0016221	2310		chr_1g0011111	Phvul.001G098200.1	634
chr_1g0015911	chr1g0016231	7460		chr_1g0011141	Phvul.001G098500.1	955
chr_1g0015921	chr1g0016241	5150		chr_1g0011171	Phvul.001G098600.1	960
chr_1g0015931	chr1g0016251	4770		chr_1g0011181	Phvul.001G098700.1	1370
chr_1g0015941	chr1g0016261	2420		chr_1g0011191	Phvul.001G098801.1	429
chr_1g0015951	chr1g0016271	15300		chr_1g0011231	Phvul.001G099000.2	868
chr_1g0015961	chr1g0016281	4200		chr_1g0011261	Phvul.001G099200.1	1430
chr_1g0015971	chr1g0016301	789		chr_1g0011271	Phvul.001G099300.1	278
chr_1g0015981	chr1g0016311	10700		chr_1g0011281	Phvul.001G099500.2	950
chr_1g0015991	chr1g0016321	4070		chr_1g0011291	Phvul.001G099600.1	1730
chr_1g0016001	chr1g0016331	6000		chr_1g0011301	Phvul.001G099700.1	1100
chr_1g0016011	chr1g0016341	960		chr_1g0011321	Phvul.001G099800.1	454
chr_1g0016021	chr1g0016351	5400		chr_1g0011341	Phvul.001G099900.1	384
chr_1g0016031	chr1g0016361	1250		chr_1g0011381	Phvul.001G100200.1	912
chr_1g0016041	chr1g0016371	8030		chr_1g0011411	Phvul.001G100400.1	879
chr_1g0016061	chr1g0016381	4720		chr_1g0011421	Phvul.001G100500.1	1160
chr_1g0016071	chr1g0016401	3790		chr_1g0011461	Phvul.001G100700.2	375
chr_1g0016091	chr1g0016431	761		chr_1g0011471	Phvul.001G100800.1	348
chr_1g0016111	chr1g0016421	5130		chr_1g0011481	Phvul.001G100900.2	2220
chr_1g0016121	chr1g0016441	3130		chr_1g0011501	Phvul.001G101000.1	1250
chr_1g0016131	chr1g0016451	2000		chr_1g0011511	Phvul.001G101100.1	569
chr_1g0016151	chr1g0016471	4370		chr_1g0011521	Phvul.001G101200.1	424
chr_1g0016191	chr1g0016491	15900		chr_1g0011531	Phvul.001G101300.1	571
chr_1g0016201	chr1g0016501	5180		chr_1g0011541	Phvul.001G101400.1	952
chr_1g0016211	chr1g0016511	5450		chr_1g0011551	Phvul.001G101500.1	843
chr_1g0016221	chr1g0016521	4860		chr_1g0011571	Phvul.001G101600.1	699
chr_1g0016231	chr1g0016531	2000		chr_1g0011581	Phvul.001G101700.1	495
chr_1g0016241	chr1g0016541	817		chr_1g0011591	Phvul.001G101800.1	4920
chr_1g0016281	chr1g0016551	5410		chr_1g0011601	Phvul.001G101900.1	601
chr_1g0016301	chr1g0016581	2710		chr_1g0011611	Phvul.001G102000.1	455
chr_1g0016311	chr1g0016571	2620		chr_1g0011621	Phvul.001G102100.1	3300
chr_1g0016421	chr1g0016591	3230		chr_1g0011631	Phvul.001G102200.1	384
chr_1g0016431	chr1g0016601	4320		chr_1g0011641	Phvul.001G102300.1	376
chr_1g0016441	chr1g0016631	1240		chr_1g0011651	Phvul.001G102600.1	514
chr_1g0016451	chr1g0016641	6110		chr_1g0011671	Phvul.001G102700.1	595
chr_1g0016461	chr1g0016661	2590		chr_1g0011681	Phvul.001G102901.3	1230
chr_1g0016481	chr1g0016681	10900		chr_1g0011691	Phvul.001G103100.2	234
chr_1g0016491	chr1g0016691	6000		chr_1g0011721	Phvul.001G105101.1	857
chr_1g0016501	chr1g0016701	9790		chr_1g0011721	Phvul.001G108101.1	625
chr_1g0016511	chr1g0016711	12100		chr_1g0011771	Phvul.001G091600.1	158
chr_1g0016521	chr1g0016721	2930		chr_1g0011821	Phvul.001G108200.2	855
chr_1g0016531	chr1g0016731	4320		chr_1g0011831	Phvul.001G108100.1	558
chr_1g0016541	chr1g0016741	6920		chr_1g0011861	Phvul.001G108000.2	824
chr_1g0016551	chr1g0016751	4850		chr_1g0011871	Phvul.001G107900.1	435
chr_1g0016571	chr1g0016761	6540		chr_1g0011881	Phvul.001G107800.1	1970
chr_1g0016581	chr1g0016771	429		chr_1g0011901	Phvul.001G107700.2	349
chr_1g0016591	chr1g0016791	3170		chr_1g0011941	Phvul.001G107600.1	1170
chr_1g0016601	chr1g0016801	4160		chr_1g0011951	Phvul.001G107500.1	422
chr_1g0016621	chr1g0016821	5960		chr_1g0011961	Phvul.001G107400.1	1570
chr_1g0016631	chr1g0016831	700		chr_1g0011981	Phvul.001G107300.1	234
chr_1g0016641	chr1g0016841	1830		chr_1g0011991	Phvul.001G107200.1	672
chr_1g0016651	chr1g0016851	4800		chr_1g0012001	Phvul.001G107100.1	2520
chr_1g0016661	chr1g0016871	1830		chr_1g0012011	Phvul.001G107000.4	372
chr_1g0016681	chr1g0016881	3360		chr_1g0012021	Phvul.001G106900.1	228
chr_1g0016701	chr1g0016901	465		chr_1g0012031	Phvul.001G106800.2	663
chr_1g0016721	chr1g0016921	4920		chr_1g0012041	Phvul.001G106700.1	991
chr_1g0016731	chr1g0016931	1330		chr_1g0012051	Phvul.001G106600.1	1150
chr_1g0016741	chr1g0016941	8990		chr_1g0012081	Phvul.001G106500.1	1180
chr_1g0016751	chr1g0016951	9750		chr_1g0012091	Phvul.001G106400.1	2110
chr_1g0016751	chr1g0017061	7460		chr_1g0012111	Phvul.001G106300.1	232
chr_1g0016761	chr1g0016961	1940		chr_1g0012121	Phvul.001G106200.1	240
chr_1g0016771	chr1g0016971	3580		chr_1g0012131	Phvul.001G106100.1	595
chr_1g0016781	chr1g0016981	4490		chr_1g0012151	Phvul.001G105800.1	821
chr_1g0016791	chr1g0016991	2450		chr_1g0012161	Phvul.001G105700.1	1820
chr_1g0016801	chr1g0017001	6460		chr_1g0012171	Phvul.001G105600.1	424
chr_1g0016811	chr1g0017011	13900		chr_1g0012191	Phvul.001G105500.1	2790
chr_1g0016821	chr1g0017021	2080		chr_1g0012201	Phvul.001G105400.1	2800
chr_1g0016831	chr1g0017031	3790		chr_1g0012211	Phvul.001G105300.1	361
chr_1g0016841	chr1g0017041	3690		chr_1g0012251	Phvul.001G104800.1	348
chr_1g0016851	chr1g0017051	1130		chr_1g0012261	Phvul.001G104700.1	408
chr_1g0016861	chr1g0016951	7480		chr_1g0012271	Phvul.001G104600.1	417
chr_1g0016861	chr1g0017061	8580		chr_1g0012291	Phvul.001G104500.3	628
chr_1g0016871	chr1g0017071	3190		chr_1g0012301	Phvul.001G104400.1	680
chr_1g0016891	chr1g0017091	3630		chr_1g0012311	Phvul.001G104300.1	576
chr_1g0016901	chr1g0017101	1750		chr_1g0012321	Phvul.001G104200.1	637
chr_1g0016911	chr1g0017111	4900		chr_1g0012331	Phvul.001G104033.1	816
chr_1g0016921	chr1g0017121	2730		chr_1g0012341	Phvul.001G103600.1	859
chr_1g0016941	chr1g0017141	2130		chr_1g0012371	Phvul.001G103833.1	164
chr_1g0016961	chr1g0017151	867		chr_1g0012431	Phvul.001G108600.1	492
chr_1g0016971	chr1g0017161	4180		chr_1g0012441	Phvul.001G108700.1	732
chr_1g0016981	chr1g0017171	7740		chr_1g0012451	Phvul.001G108800.1	451
chr_1g0016991	chr1g0017181	6370		chr_1g0012461	Phvul.001G108900.1	365
chr_1g0017001	chr1g0017191	4670		chr_1g0012471	Phvul.001G109000.1	580
chr_1g0017011	chr1g0017201	12600		chr_1g0012501	Phvul.001G109100.1	2290
chr_1g0017021	chr1g0017211	2880		chr_1g0012511	Phvul.001G109200.1	430
chr_1g0017031	chr1g0017221	713		chr_1g0012531	Phvul.001G109300.1	1150
chr_1g0017051	chr1g0017241	16400		chr_1g0012551	Phvul.001G109400.1	1750
chr_1g0017061	chr1g0017251	19200		chr_1g0012561	Phvul.001G109500.1	1110
chr_1g0017071	chr1g0017261	1580		chr_1g0012571	Phvul.001G109600.1	576
chr_1g0017091	chr1g0017271	1110		chr_1g0012591	Phvul.001G109700.1	1250
chr_1g0017111	chr1g0017291	1560		chr_1g0012601	Phvul.001G109900.1	414
chr_1g0017121	chr1g0017321	1070		chr_1g0012621	Phvul.001G110000.1	2060
chr_1g0017131	chr1g0017331	1260		chr_1g0012631	Phvul.001G110100.1	705
chr_1g0017141	chr1g0017341	1970		chr_1g0012641	Phvul.001G110200.1	960
chr_1g0017161	chr1g0017351	1390		chr_1g0012661	Phvul.001G110300.1	661
chr_1g0017181	chr1g0017361	2310		chr_1g0012681	Phvul.001G110400.1	280
chr_1g0017191	chr1g0017371	1750		chr_1g0012701	Phvul.001G110500.1	403
chr_1g0017211	chr1g0017381	892		chr_1g0012721	Phvul.001G110601.3	270
chr_1g0017221	chr1g0017391	5390		chr_1g0012731	Phvul.001G110700.1	250
chr_1g0017231	chr1g0017401	3860		chr_1g0012741	Phvul.001G110800.1	925
chr_1g0017241	chr1g0017411	5340		chr_1g0012911	Phvul.001G109200.1	310
chr_1g0017251	chr1g0017421	4260		chr_1g0004981	Phvul.001G045900.2	1450L
chr_1g0017261	chr1g0017431	7030		chr_1g0005001	Phvul.001G046100.1	239L
chr_1g0017271	chr1g0017451	4630		chr_1g0005051	Phvul.001G046600.2	732L
chr_1g0017281	chr1g0017461	4310		chr_1g0005051	Phvul.001G046600.3	527L
chr_1g0017301	chr1g0017471	1740		chr_1g0005101	Phvul.001G047100.1	402L
chr_1g0017311	chr1g0017481	7030		chr_1g0005111	Phvul.001G047300.1	155L
chr_1g0017321	chr1g0017491	6630		chr_1g0005151	Phvul.001G047700.2	2830L
chr_1g0017331	chr1g0017501	4420		chr_1g0005151	Phvul.001G047700.3	2830L
chr_1g0017341	chr1g0017511	4490		chr_1g0005151	Phvul.001G047700.4	2830L
chr_1g0017371	chr1g0017541	1420		chr_1g0005171	Phvul.001G048050.1	1640L
chr_1g0017381	chr1g0017551	3010		chr_1g0005171	Phvul.001G047800.1	1570L
chr_1g0017391	chr1g0017561	2570		chr_1g0005171	Phvul.001G048050.2	1370L
chr_1g0017401	chr1g0017581	7920		chr_1g0005171	Phvul.001G048050.3	1360L
chr_1g0017411	chr1g0017601	1590		chr_1g0005171	Phvul.001G047900.1	1350L
chr_1g0017421	chr1g0017611	1450		chr_1g0005191	Phvul.001G047900.1	1480L
chr_1g0017431	chr1g0017621	1320		chr_1g0005191	Phvul.001G048050.1	1460L
chr_1g0017441	chr1g0017631	3360		chr_1g0005191	Phvul.001G047800.1	1340L
chr_1g0017451	chr1g0017641	6690		chr_1g0005191	Phvul.001G048050.2	1250L
chr_1g0017461	chr1g0017651	5940		chr_1g0005201	Phvul.001G048050.1	1450L
chr_1g0017471	chr1g0017661	3730		chr_1g0005201	Phvul.001G047900.1	1360L
chr_1g0017481	chr1g0017681	4730		chr_1g0005201	Phvul.001G047800.1	1340L
chr_1g0017491	chr1g0017711	4950		chr_1g0005221	Phvul.001G048050.1	1490L
chr_1g0017501	chr1g0017721	3080		chr_1g0005221	Phvul.001G047800.1	1360L
chr_1g0017511	chr1g0017731	650		chr_1g0005221	Phvul.001G048050.2	1250L
chr_1g0017521	chr1g0017741	1800		chr_1g0005221	Phvul.001G048050.3	1250L
chr_1g0017531	chr1g0017751	12300		chr_1g0005231	Phvul.001G048050.1	1300L
chr_1g0017541	chr1g0017761	4400		chr_1g0005231	Phvul.001G048200.1	1290L
chr_1g0017551	chr1g0017771	792		chr_1g0005231	Phvul.001G048050.2	1260L
chr_1g0017561	chr1g0017781	9300		chr_1g0005231	Phvul.001G048050.3	1250L
chr_1g0017571	chr1g0017791	721		chr_1g0005231	Phvul.001G047900.1	1160L
chr_1g0017581	chr1g0017801	1460		chr_1g0005241	Phvul.001G047900.1	1020L
chr_1g0017591	chr1g0017811	2780		chr_1g0005241	Phvul.001G048050.1	999L
chr_1g0017601	chr1g0017821	16800		chr_1g0005241	Phvul.001G048050.2	999L
chr_1g0017621	chr1g0017841	9970		chr_1g0005241	Phvul.001G048050.3	999L
chr_1g0017631	chr1g0017851	2400		chr_1g0005241	Phvul.001G049300.1	901L
chr_1g0017641	chr1g0017861	6140		chr_1g0005241	Phvul.001G048200.1	882L
chr_1g0017651	chr1g0017871	6480		chr_1g0005241	Phvul.001G048300.1	367L
chr_1g0017661	chr1g0017881	849		chr_1g0005241	Phvul.001G047800.1	71L
chr_1g0017671	chr1g0017891	2900		chr_1g0005251	Phvul.001G048050.1	1460L
chr_1g0017681	chr1g0017911	11700		chr_1g0005251	Phvul.001G048200.1	1430L
chr_1g0017691	chr1g0017921	5680		chr_1g0005251	Phvul.001G047800.1	1360L
chr_1g0017701	chr1g0017931	7600		chr_1g0005251	Phvul.001G049200.1	1350L
chr_1g0017711	chr1g0017941	3890		chr_1g0005251	Phvul.001G047900.1	1330L
chr_1g0017721	chr1g0017951	13000		chr_1g0005251	Phvul.001G048050.2	1250L
chr_1g0017731	chr1g0017971	2010		chr_1g0005251	Phvul.001G048050.3	1240L
chr_1g0017741	chr1g0017981	3180		chr_1g0005251	Phvul.001G048400.1	1180L
chr_1g0017751	chr1g0017991	2300		chr_1g0005251	Phvul.001G049300.1	1020L
chr_1g0017771	chr1g0018011	4140		chr_1g0005251	Phvul.001G048300.1	444L
chr_1g0017781	chr1g0018021	6480		chr_1g0005261	Phvul.001G047900.1	1550L
chr_1g0017791	chr1g0018031	6960		chr_1g0005261	Phvul.001G048050.1	1380L
chr_1g0017801	chr1g0018041	2570		chr_1g0005261	Phvul.001G048500.1	1360L
chr_1g0017811	chr1g0018061	8440		chr_1g0005261	Phvul.001G049200.1	1340L
chr_1g0017821	chr1g0018071	637		chr_1g0005261	Phvul.001G048200.1	1320L
chr_1g0017841	chr1g0018091	5490		chr_1g0005261	Phvul.001G047800.1	1260L
chr_1g0017851	chr1g0018101	2050		chr_1g0005261	Phvul.001G048050.2	1160L
chr_1g0017861	chr1g0018111	11500		chr_1g0005261	Phvul.001G048050.3	1150L
chr_1g0017871	chr1g0018131	11000		chr_1g0005261	Phvul.001G048400.1	1140L
chr_1g0017881	chr1g0018141	4390		chr_1g0005261	Phvul.001G049300.1	966L
chr_1g0017901	chr1g0018151	6140		chr_1g0005261	Phvul.001G049101.1	859L
chr_1g0017911	chr1g0018161	1470		chr_1g0005261	Phvul.001G048300.1	454L
chr_1g0017921	chr1g0018171	2600		chr_1g0005271	Phvul.001G048600.1	1730L
chr_1g0017931	chr1g0018181	1050		chr_1g0005271	Phvul.001G049000.1	1730L
chr_1g0017941	chr1g0018191	2210		chr_1g0005271	Phvul.001G048050.1	1550L
chr_1g0017951	chr1g0018201	799		chr_1g0005271	Phvul.001G048500.1	1490L
chr_1g0017961	chr1g0018211	1140		chr_1g0005271	Phvul.001G048200.1	1430L
chr_1g0017971	chr1g0018221	3920		chr_1g0005271	Phvul.001G047800.1	1420L
chr_1g0017981	chr1g0018231	1660		chr_1g0005271	Phvul.001G047900.1	1360L
chr_1g0017991	chr1g0018241	2600		chr_1g0005271	Phvul.001G049200.1	1350L
chr_1g0018001	chr1g0018251	5960		chr_1g0005271	Phvul.001G048050.2	1320L
chr_1g0018011	chr1g0018261	1020		chr_1g0005271	Phvul.001G048050.3	1310L
chr_1g0018021	chr1g0018271	1100		chr_1g0005271	Phvul.001G048400.1	1230L
chr_1g0018031	chr1g0018281	5660		chr_1g0005271	Phvul.001G049300.1	971L
chr_1g0018041	chr1g0018291	7390		chr_1g0005271	Phvul.001G049101.1	802L
chr_1g0018051	chr1g0018301	8080		chr_1g0005271	Phvul.001G048300.1	432L
chr_1g0018061	chr1g0018311	11300		chr_1g0005301	Phvul.001G047900.1	1580L
chr_1g0018071	chr1g0018321	3070		chr_1g0005301	Phvul.001G048900.1	1580L
chr_1g0018081	chr1g0018331	8430		chr_1g0005301	Phvul.001G048050.1	1390L
chr_1g0018091	chr1g0018341	6400		chr_1g0005301	Phvul.001G049000.1	1380L
chr_1g0018111	chr1g0018361	5820		chr_1g0005301	Phvul.001G048600.1	1370L
chr_1g0018121	chr1g0018391	14100		chr_1g0005301	Phvul.001G048500.1	1370L
chr_1g0018141	chr1g0018401	5370		chr_1g0005301	Phvul.001G048800.1	1330L
chr_1g0018151	chr1g0018421	6590		chr_1g0005301	Phvul.001G048200.1	1320L
chr_1g0018161	chr1g0018441	1520		chr_1g0005301	Phvul.001G049200.1	1300L
chr_1g0018201	chr1g0018491	11000		chr_1g0005301	Phvul.001G047800.1	1270L
chr_1g0018221	chr1g0018501	6610		chr_1g0005301	Phvul.001G049101.1	1210L
chr_1g0018231	chr1g0018511	1330		chr_1g0005301	Phvul.001G048050.3	1160L
chr_1g0018241	chr1g0018521	10300		chr_1g0005301	Phvul.001G048600.2	1140L
chr_1g0018251	chr1g0018531	10200		chr_1g0005301	Phvul.001G048400.1	1130L
chr_1g0018261	chr1g0018541	2020		chr_1g0005301	Phvul.001G048800.2	1110L
chr_1g0018271	chr1g0018551	1360		chr_1g0005301	Phvul.001G048701.1	930L
chr_1g0018281	chr1g0018561	3190		chr_1g0005301	Phvul.001G049300.1	848L
chr_1g0018291	chr1g0018591	11600		chr_1g0005301	Phvul.001G048300.1	364L
chr_1g0018301	chr1g0018601	2180		chr_1g0005311	Phvul.001G048050.1	1480L
chr_1g0018311	chr1g0018611	7850		chr_1g0005311	Phvul.001G047900.1	1460L
chr_1g0018321	chr1g0018621	6140		chr_1g0005311	Phvul.001G048600.1	1460L
chr_1g0018331	chr1g0018631	2100		chr_1g0005311	Phvul.001G049000.1	1460L
chr_1g0018341	chr1g0018651	4450		chr_1g0005311	Phvul.001G048900.1	1430L
chr_1g0018351	chr1g0018661	1160		chr_1g0005311	Phvul.001G048500.1	1420L
chr_1g0018361	chr1g0018671	6780		chr_1g0005311	Phvul.001G048800.1	1400L
chr_1g0018381	chr1g0018691	7720		chr_1g0005311	Phvul.001G048200.1	1390L
chr_1g0018391	chr1g0018701	4880		chr_1g0005311	Phvul.001G047800.1	1350L
chr_1g0018401	chr1g0018711	1560		chr_1g0005311	Phvul.001G049200.1	1310L
chr_1g0018411	chr1g0018721	10100		chr_1g0005311	Phvul.001G048050.2	1240L
chr_1g0018421	chr1g0018731	5690		chr_1g0005311	Phvul.001G048050.3	1230L
chr_1g0018431	chr1g0018741	10400		chr_1g0005311	Phvul.001G048600.2	1230L
chr_1g0018441	chr1g0018751	3040		chr_1g0005311	Phvul.001G048400.1	1190L
chr_1g0018451	chr1g0018761	1230		chr_1g0005311	Phvul.001G048800.2	1190L
chr_1g0018461	chr1g0018771	1670		chr_1g0005311	Phvul.001G049300.1	1170L
chr_1g0018471	chr1g0018781	1510		chr_1g0005311	Phvul.001G048701.1	901L
chr_1g0018501	chr1g0018811	2210		chr_1g0005311	Phvul.001G049101.1	848L
chr_1g0018511	chr1g0018821	4890		chr_1g0005311	Phvul.001G048300.1	429L
chr_1g0018521	chr1g0018831	3360		chr_1g0005461	Phvul.001G050500.3	242L
chr_1g0018531	chr1g0018841	2590		chr_1g0005461	Phvul.001G050500.2	190L
chr_1g0018541	chr1g0018851	977		chr_1g0005461	Phvul.001G050500.4	190L
chr_1g0018551	chr1g0018861	1120		chr_1g0005491	Phvul.001G050800.2	533L
chr_1g0018571	chr1g0018881	4940		chr_1g0005501	Phvul.001G050900.2	266L
chr_1g0018581	chr1g0018891	998		chr_1g0005511	Phvul.001G051000.2	1410L
chr_1g0018591	chr1g0018901	1200		chr_1g0005531	Phvul.001G051200.1	835L
chr_1g0018601	chr1g0018911	12600		chr_1g0005531	Phvul.001G051200.4	835L
chr_1g0018611	chr1g0018921	4910		chr_1g0005551	Phvul.001G051400.3	421L
chr_1g0018621	chr1g0018931	3420		chr_1g0005551	Phvul.001G051400.1	417L
chr_1g0018631	chr1g0018941	15000		chr_1g0005551	Phvul.001G051400.4	342L
chr_1g0018641	chr1g0018951	2810		chr_1g0005551	Phvul.001G051400.5	342L
chr_1g0018651	chr1g0018961	1600		chr_1g0005611	Phvul.001G051800.1	1120L
chr_1g0018661	chr1g0018981	5050		chr_1g0005621	Phvul.001G051900.1	413L
chr_1g0018671	chr1g0019001	12000		chr_1g0005651	Phvul.001G052400.1	501L
chr_1g0018681	chr1g0019011	593		chr_1g0005701	Phvul.001G052400.1	628L
chr_1g0018701	chr1g0019021	11200		chr_1g0005701	Phvul.001G052200.1	528L
chr_1g0018711	chr1g0019031	2130		chr_1g0005711	Phvul.001G052200.1	319L
chr_1g0018721	chr1g0019041	1310		chr_1g0005731	Phvul.001G052500.1	824L
chr_1g0018731	chr1g0019051	1350		chr_1g0005741	Phvul.001G052600.1	387L
chr_1g0018741	chr1g0019061	882		chr_1g0005741	Phvul.001G052600.4	387L
chr_1g0018751	chr1g0019071	1330		chr_1g0005741	Phvul.001G052600.5	387L
chr_1g0018761	chr1g0019081	1810		chr_1g0005741	Phvul.001G052600.6	387L
chr_1g0018781	chr1g0019101	4420		chr_1g0005741	Phvul.001G052700.1	351L
chr_1g0018791	chr1g0019111	3150		chr_1g0005751	Phvul.001G053000.1	854L
chr_1g0018801	chr1g0019121	1280		chr_1g0005751	Phvul.001G052900.1	825L
chr_1g0018811	chr1g0019131	5880		chr_1g0005751	Phvul.001G052900.2	825L
chr_1g0018831	chr1g0019141	3150		chr_1g0005761	Phvul.001G052900.1	1870L
chr_1g0018841	chr1g0019161	1700		chr_1g0005761	Phvul.001G052800.1	825L
chr_1g0018851	chr1g0019171	1330		chr_1g0005761	Phvul.001G053000.1	572L
chr_1g0018861	chr1g0019181	2160		chr_1g0005771	Phvul.001G052800.1	884L
chr_1g0018871	chr1g0019191	2320		chr_1g0005771	Phvul.001G052900.1	814L
chr_1g0018881	chr1g0019211	2780		chr_1g0005771	Phvul.001G052900.2	814L
chr_1g0018891	chr1g0019221	11800		chr_1g0005781	Phvul.001G053100.2	835L
chr_1g0018901	chr1g0019231	6300		chr_1g0005821	Phvul.001G053400.2	1500L
chr_1g0018911	chr1g0019241	6000		chr_1g0005841	Phvul.001G053600.1	220L
chr_1g0018921	chr1g0019251	10400		chr_1g0005851	Phvul.001G053700.1	490L
chr_1g0018941	chr1g0019271	4140		chr_1g0005861	Phvul.001G053900.2	832L
chr_1g0018951	chr1g0019281	9630		chr_1g0005861	Phvul.001G053700.1	479L
chr_1g0018961	chr1g0019291	5080		chr_1g0005881	Phvul.001G054100.1	220L
chr_1g0018971	chr1g0019301	2190		chr_1g0005881	Phvul.001G053600.1	217L
chr_1g0018981	chr1g0019321	5030		chr_1g0005911	Phvul.001G054400.1	531L
chr_1g0019001	chr1g0019331	5530		chr_1g0005911	Phvul.001G054500.1	413L
chr_1g0019011	chr1g0019341	5210		chr_1g0005921	Phvul.001G054400.1	414L
chr_1g0019021	chr1g0019351	1260		chr_1g0005951	Phvul.001G054800.1	602L
chr_1g0019031	chr1g0019361	7030		chr_1g0005951	Phvul.001G054900.1	482L
chr_1g0019041	chr1g0019371	4270		chr_1g0005961	Phvul.001G054900.1	598L
chr_1g0019051	chr1g0019381	15300		chr_1g0005991	Phvul.001G055100.2	707L
chr_1g0019061	chr1g0019391	8170		chr_1g0005991	Phvul.001G055100.3	707L
chr_1g0019071	chr1g0019401	3480		chr_1g0005991	Phvul.001G055100.5	593L
chr_1g0019081	chr1g0019421	3130		chr_1g0005991	Phvul.001G055100.6	590L
chr_1g0019101	chr1g0019441	2880		chr_1g0005991	Phvul.001G055100.7	590L
chr_1g0019111	chr1g0019461	6480		chr_1g0006021	Phvul.001G055400.2	416L
chr_1g0019131	chr1g0019471	11800		chr_1g0006051	Phvul.001G055700.2	672L
chr_1g0019141	chr1g0019481	3030		chr_1g0006051	Phvul.001G055700.3	672L
chr_1g0019151	chr1g0019491	2650		chr_1g0006061	Phvul.001G055800.2	3060L
chr_1g0019161	chr1g0019501	1540		chr_1g0006061	Phvul.001G055800.3	3060L
chr_1g0019171	chr1g0019511	8950		chr_1g0006061	Phvul.001G055800.4	3060L
chr_1g0019181	chr1g0019521	2270		chr_1g0006081	Phvul.001G056000.1	587L
chr_1g0019191	chr1g0019531	4390		chr_1g0006101	Phvul.001G056300.1	1370L
chr_1g0019201	chr1g0019551	1010		chr_1g0006111	Phvul.001G056100.1	1370L
chr_1g0019211	chr1g0019561	4270		chr_1g0006131	Phvul.001G056500.1	400L
chr_1g0019221	chr1g0019571	4080		chr_1g0006131	Phvul.001G056600.1	397L
chr_1g0019231	chr1g0019581	4260		chr_1g0006131	Phvul.001G056500.2	251L
chr_1g0019241	chr1g0019591	4520		chr_1g0006131	Phvul.001G056400.1	171L
chr_1g0019251	chr1g0019601	5700		chr_1g0006131	Phvul.001G056700.1	142L
chr_1g0019261	chr1g0019621	2390		chr_1g0006151	Phvul.001G056700.1	462L
chr_1g0019271	chr1g0019631	5460		chr_1g0006151	Phvul.001G056600.1	400L
chr_1g0019281	chr1g0019641	1280		chr_1g0006151	Phvul.001G056500.2	236L
chr_1g0019291	chr1g0019651	13600		chr_1g0006151	Phvul.001G056750.1	215L
chr_1g0019311	chr1g0019671	16000		chr_1g0006151	Phvul.001G056800.1	138L
chr_1g0019321	chr1g0019681	12100		chr_1g0006151	Phvul.001G056800.2	138L
chr_1g0019341	chr1g0019691	7770		chr_1g0006161	Phvul.001G056800.2	299L
chr_1g0019401	chr1g0019861	3160		chr_1g0006161	Phvul.001G056750.1	138L
chr_1g0019451	chr1g0019851	7190		chr_1g0006171	Phvul.001G056900.2	1710L
chr_1g0019461	chr1g0019871	17600		chr_1g0006201	Phvul.001G057100.1	1730L
chr_1g0019471	chr1g0019881	12200		chr_1g0006201	Phvul.001G057100.3	1730L
chr_1g0019481	chr1g0019891	6140		chr_1g0006201	Phvul.001G057100.4	1730L
chr_1g0019491	chr1g0019901	1850		chr_1g0006211	Phvul.001G057100.1	560L
chr_1g0019501	chr1g0019911	1070		chr_1g0006211	Phvul.001G057100.3	560L
chr_1g0019511	chr1g0019921	2310		chr_1g0006211	Phvul.001G057100.4	560L
chr_1g0019521	chr1g0019931	11500		chr_1g0006211	Phvul.001G057100.2	88L
chr_1g0019531	chr1g0019941	6800		chr_1g0006251	Phvul.001G057400.2	183L
chr_1g0019541	chr1g0019951	3060		chr_1g0006301	Phvul.001G057900.2	226L
chr_1g0019551	chr1g0019961	2140		chr_1g0006321	Phvul.001G058100.1	615L
chr_1g0019561	chr1g0019971	8680		chr_1g0006321	Phvul.001G058100.3	615L
chr_1g0019571	chr1g0019981	2740		chr_1g0006511	Phvul.001G058700.2	1410L
chr_1g0019581	chr1g0019991	9880		chr_1g0006511	Phvul.001G058700.3	1410L
chr_1g0019591	chr1g0020001	5960		chr_1g0006511	Phvul.001G058700.4	1410L
chr_1g0019601	chr1g0020011	5720		chr_1g0006631	Phvul.001G059800.3	808L
chr_1g0019631	chr1g0020041	29300		chr_1g0006641	Phvul.001G059900.2	906L
chr_1g0019641	chr1g0020051	3550		chr_1g0006661	Phvul.001G060100.2	3180L
chr_1g0019661	chr1g0020071	8540		chr_1g0006681	Phvul.001G060300.1	10600L
chr_1g0019671	chr1g0020081	2480		chr_1g0006701	Phvul.001G060500.2	337L
chr_1g0019681	chr1g0020091	15500		chr_1g0006711	Phvul.001G060700.3	558L
chr_1g0019691	chr1g0020101	20100		chr_1g0006711	Phvul.001G060700.4	558L
chr_1g0019701	chr1g0020111	865		chr_1g0006711	Phvul.001G060700.5	558L
chr_1g0019711	chr1g0020121	3980		chr_1g0006711	Phvul.001G060700.7	558L
chr_1g0019721	chr1g0020131	7780		chr_1g0006711	Phvul.001G060700.8	558L
chr_1g0019731	chr1g0020151	1310		chr_1g0006711	Phvul.001G060700.10	364L
chr_1g0019741	chr1g0020161	4290		chr_1g0006711	Phvul.001G060700.2	364L
chr_1g0019751	chr1g0020171	5980		chr_1g0006711	Phvul.001G060700.6	364L
chr_1g0019761	chr1g0020181	1030		chr_1g0006711	Phvul.001G060700.9	364L
chr_1g0019791	chr1g0020201	4650		chr_1g0006721	Phvul.001G060750.1	139L
chr_1g0019801	chr1g0020211	7920		chr_1g0006721	Phvul.001G060900.3	123L
chr_1g0019821	chr1g0020241	7610		chr_1g0006721	Phvul.001G060900.4	87L
chr_1g0019831	chr1g0020261	2230		chr_1g0006731	Phvul.001G060800.2	221L
chr_1g0019841	chr1g0020271	566		chr_1g0006731	Phvul.001G060900.4	212L
chr_1g0019851	chr1g0020281	5000		chr_1g0006741	Phvul.001G060900.3	221L
chr_1g0019861	chr1g0020291	10200		chr_1g0006741	Phvul.001G060900.4	221L
chr_1g0019871	chr1g0020301	3830		chr_1g0006741	Phvul.001G060800.2	212L
chr_1g0019881	chr1g0020311	4380		chr_1g0006741	Phvul.001G060750.1	123L
chr_1g0019891	chr1g0020321	3990		chr_1g0006771	Phvul.001G061100.1	550L
chr_1g0019901	chr1g0020341	7510		chr_1g0006811	Phvul.001G061400.1	316L
chr_1g0019911	chr1g0020351	4500		chr_1g0006841	Phvul.001G061700.2	614L
chr_1g0019941	chr1g0020391	2600		chr_1g0006881	Phvul.001G062600.1	629L
chr_1g0019951	chr1g0020401	1260		chr_1g0006891	Phvul.001G062700.2	1970L
chr_1g0019961	chr1g0020411	2670		chr_1g0006911	Phvul.001G062900.2	1650L
chr_1g0019971	chr1g0020421	4770		chr_1g0006921	Phvul.001G063050.1	468L
chr_1g0019981	chr1g0020431	2050		chr_1g0006921	Phvul.001G063050.3	468L
chr_1g0019991	chr1g0020441	2160		chr_1g0006921	Phvul.001G063050.4	468L
chr_1g0020001	chr1g0020451	8010		chr_1g0006921	Phvul.001G063050.5	468L
chr_1g0020011	chr1g0020461	9500		chr_1g0006921	Phvul.001G063050.6	468L
chr_1g0020021	chr1g0020481	2560		chr_1g0006921	Phvul.001G063050.7	468L
chr_1g0020031	chr1g0020491	3050		chr_1g0006921	Phvul.001G063050.8	468L
chr_1g0020041	chr1g0020501	4220		chr_1g0006921	Phvul.001G063050.10	419L
chr_1g0020051	chr1g0020511	1940		chr_1g0006921	Phvul.001G063050.11	419L
chr_1g0020061	chr1g0020521	5600		chr_1g0006921	Phvul.001G063050.12	419L
chr_1g0020071	chr1g0020531	2100		chr_1g0006921	Phvul.001G063050.9	419L
chr_1g0020081	chr1g0020541	12200		chr_1g0006921	Phvul.001G063050.13	337L
chr_1g0020091	chr1g0020551	3030		chr_1g0006921	Phvul.001G063050.14	337L
chr_1g0020101	chr1g0020561	1320		chr_1g0006941	Phvul.001G063300.1	270L
chr_1g0020111	chr1g0020571	9880		chr_1g0006941	Phvul.001G063300.2	270L
chr_1g0020121	chr1g0020581	3590		chr_1g0006941	Phvul.001G063300.3	270L
chr_1g0020131	chr1g0020591	5790		chr_1g0006961	Phvul.001G064100.1	593L
chr_1g0020141	chr1g0020601	4750		chr_1g0006971	Phvul.001G063600.2	1080L
chr_1g0020151	chr1g0020611	5200		chr_1g0006991	Phvul.001G063800.2	504L
chr_1g0020161	chr1g0020621	12200		chr_1g0006991	Phvul.001G063800.3	372L
chr_1g0020171	chr1g0020631	2970		chr_1g0007001	Phvul.001G063900.2	911L
chr_1g0020181	chr1g0020641	2410		chr_1g0007021	Phvul.001G063500.1	606L
chr_1g0020191	chr1g0020651	4060		chr_1g0007031	Phvul.001G064200.2	1660L
chr_1g0020201	chr1g0020661	4760		chr_1g0007031	Phvul.001G064200.3	1190L
chr_1g0020211	chr1g0020671	3330		chr_1g0007041	Phvul.001G064300.2	451L
chr_1g0020221	chr1g0020681	6550		chr_1g0007061	Phvul.001G064500.2	2810L
chr_1g0020231	chr1g0020691	3690		chr_1g0007061	Phvul.001G064500.3	2810L
chr_1g0020241	chr1g0020701	4760		chr_1g0007081	Phvul.001G064600.1	247L
chr_1g0020251	chr1g0020711	5930		chr_1g0007191	Phvul.001G065550.1	976L
chr_1g0020261	chr1g0020721	3810		chr_1g0007191	Phvul.001G065550.2	976L
chr_1g0020271	chr1g0020731	3390		chr_1g0007191	Phvul.001G065550.3	976L
chr_1g0020281	chr1g0020741	13200		chr_1g0007191	Phvul.001G065550.5	976L
chr_1g0020291	chr1g0020751	1320		chr_1g0007191	Phvul.001G065550.6	976L
chr_1g0020301	chr1g0020761	4490		chr_1g0007191	Phvul.001G065550.7	976L
chr_1g0020311	chr1g0020771	2560		chr_1g0007201	Phvul.001G065700.3	1010L
chr_1g0020321	chr1g0020781	2540		chr_1g0007251	Phvul.001G066200.1	487L
chr_1g0020331	chr1g0020791	8570		chr_1g0007251	Phvul.001G066300.1	379L
chr_1g0020341	chr1g0020801	5240		chr_1g0007251	Phvul.001G066500.1	368L
chr_1g0020351	chr1g0020861	16300		chr_1g0007251	Phvul.001G066400.1	362L
chr_1g0020361	chr1g0020871	10100		chr_1g0007261	Phvul.001G066400.1	1800L
chr_1g0020371	chr1g0020881	6190		chr_1g0007261	Phvul.001G066300.1	1700L
chr_1g0020381	chr1g0020891	2840		chr_1g0007261	Phvul.001G066550.1	707L
chr_1g0020391	chr1g0020901	2600		chr_1g0007261	Phvul.001G066500.1	372L
chr_1g0020401	chr1g0020911	7060		chr_1g0007271	Phvul.001G066200.1	1080L
chr_1g0020411	chr1g0020921	3830		chr_1g0007271	Phvul.001G066400.1	708L
chr_1g0020421	chr1g0020931	5090		chr_1g0007271	Phvul.001G066300.1	582L
chr_1g0020431	chr1g0020941	1520		chr_1g0007281	Phvul.001G066500.1	737L
chr_1g0020441	chr1g0020951	2920		chr_1g0007281	Phvul.001G066400.1	680L
chr_1g0020451	chr1g0020961	4130		chr_1g0007281	Phvul.001G066200.1	674L
chr_1g0020461	chr1g0020971	2470		chr_1g0007281	Phvul.001G066300.1	378L
chr_1g0020471	chr1g0020981	3110		chr_1g0007291	Phvul.001G066400.1	1770L
chr_1g0020481	chr1g0020991	3490		chr_1g0007291	Phvul.001G066200.1	1770L
chr_1g0020491	chr1g0021001	3620		chr_1g0007291	Phvul.001G066300.1	1670L
chr_1g0020511	chr1g0021011	7860		chr_1g0007291	Phvul.001G066550.1	761L
chr_1g0020521	chr1g0021021	2080		chr_1g0007351	Phvul.001G066700.1	50L
chr_1g0020531	chr1g0021031	3700		chr_1g0007381	Phvul.001G067001.1	1470L
chr_1g0020541	chr1g0021041	2340		chr_1g0007381	Phvul.001G067001.2	1450L
chr_1g0020551	chr1g0021051	4040		chr_1g0007421	Phvul.001G067500.1	2940L
chr_1g0020561	chr1g0021061	6480		chr_1g0007421	Phvul.001G067500.3	2940L
chr_1g0020571	chr1g0021071	2040		chr_1g0007431	Phvul.001G067600.2	7110L
chr_1g0020581	chr1g0021081	10100		chr_1g0007451	Phvul.001G067800.1	1570L
chr_1g0020591	chr1g0021091	3720		chr_1g0007471	Phvul.001G067950.1	1570L
chr_1g0020601	chr1g0021101	7290		chr_1g0007471	Phvul.001G067800.1	1520L
chr_1g0020611	chr1g0021111	3080		chr_1g0007481	Phvul.001G068100.1	942L
chr_1g0020651	chr1g0021141	2880		chr_1g0007511	Phvul.001G068500.1	1730L
chr_1g0020661	chr1g0021151	2910		chr_1g0007511	Phvul.001G069600.1	1630L
chr_1g0020671	chr1g0021161	1070		chr_1g0007511	Phvul.001G070000.1	1630L
chr_1g0020681	chr1g0021171	2000		chr_1g0007511	Phvul.001G069232.1	1620L
chr_1g0020691	chr1g0021181	7350		chr_1g0007511	Phvul.001G069264.1	1620L
chr_1g0020701	chr1g0021191	6750		chr_1g0007511	Phvul.001G069300.1	1090L
chr_1g0020711	chr1g0021201	14100		chr_1g0007521	Phvul.001G068800.1	1960L
chr_1g0020721	chr1g0021211	1690		chr_1g0007521	Phvul.001G070200.1	1660L
chr_1g0020731	chr1g0021221	4980		chr_1g0007521	Phvul.001G069248.1	1610L
chr_1g0020751	chr1g0021231	5630		chr_1g0007521	Phvul.001G069200.1	1540L
chr_1g0020761	chr1g0021241	13700		chr_1g0007521	Phvul.001G069900.1	1490L
chr_1g0020771	chr1g0021251	6090		chr_1g0007521	Phvul.001G069500.1	1370L
chr_1g0020781	chr1g0021261	6060		chr_1g0007521	Phvul.001G069800.1	1200L
chr_1g0020791	chr1g0021271	949		chr_1g0007521	Phvul.001G068600.1	1200L
chr_1g0020801	chr1g0021281	3750		chr_1g0007521	Phvul.001G068600.2	1200L
chr_1g0020811	chr1g0021291	8600		chr_1g0007521	Phvul.001G068600.3	1200L
chr_1g0020821	chr1g0021301	8260		chr_1g0007521	Phvul.001G069280.2	833L
chr_1g0020831	chr1g0021311	8510		chr_1g0007521	Phvul.001G069400.1	794L
chr_1g0020851	chr1g0021341	4750		chr_1g0007521	Phvul.001G070100.1	787L
chr_1g0020861	chr1g0021351	1080		chr_1g0007521	Phvul.001G068700.1	680L
chr_1g0020871	chr1g0021371	536		chr_1g0007521	Phvul.001G069700.1	425L
chr_1g0020881	chr1g0021381	1840		chr_1g0007521	Phvul.001G069001.1	397L
chr_1g0020891	chr1g0021391	2500		chr_1g0007521	Phvul.001G070000.1	259L
chr_1g0020901	chr1g0021401	22600		chr_1g0007521	Phvul.001G069600.1	259L
chr_1g0020911	chr1g0021411	10400		chr_1g0007521	Phvul.001G069232.1	247L
chr_1g0020921	chr1g0021421	3150		chr_1g0007521	Phvul.001G069100.1	193L
chr_1g0020931	chr1g0021431	3550		chr_1g0007521	Phvul.001G068900.1	90L
chr_1g0020941	chr1g0021441	2410		chr_1g0007551	Phvul.001G069280.1	504L
chr_1g0020951	chr1g0021451	13900		chr_1g0007551	Phvul.001G069280.2	504L
chr_1g0020961	chr1g0021461	7910		chr_1g0007551	Phvul.001G069400.1	471L
chr_1g0020971	chr1g0021471	3550		chr_1g0007551	Phvul.001G070100.1	463L
chr_1g0020981	chr1g0021481	8630		chr_1g0007551	Phvul.001G068600.1	398L
chr_1g0020991	chr1g0021491	3980		chr_1g0007551	Phvul.001G068600.2	398L
chr_1g0021011	chr1g0021511	4730		chr_1g0007551	Phvul.001G068600.3	398L
chr_1g0021021	chr1g0021531	1990		chr_1g0007561	Phvul.001G068500.1	1650L
chr_1g0021031	chr1g0021551	4470		chr_1g0007561	Phvul.001G069600.1	1640L
chr_1g0021051	chr1g0021561	10600		chr_1g0007561	Phvul.001G070000.1	1620L
chr_1g0021061	chr1g0021571	2040		chr_1g0007561	Phvul.001G069232.1	1600L
chr_1g0021081	chr1g0021581	3530		chr_1g0007561	Phvul.001G069264.1	1600L
chr_1g0021091	chr1g0021591	1690		chr_1g0007561	Phvul.001G069300.1	1110L
chr_1g0021101	chr1g0021601	6240		chr_1g0007561	Phvul.001G069900.1	272L
chr_1g0021111	chr1g0021611	1950		chr_1g0007561	Phvul.001G068800.1	262L
chr_1g0021121	chr1g0021631	1800		chr_1g0007561	Phvul.001G069800.1	194L
chr_1g0021131	chr1g0021641	2140		chr_1g0007561	Phvul.001G069216.1	164L
chr_1g0021141	chr1g0021651	6470		chr_1g0007581	Phvul.001G070100.1	1060L
chr_1g0021151	chr1g0021661	14100		chr_1g0007581	Phvul.001G069400.1	1030L
chr_1g0021161	chr1g0021671	1200		chr_1g0007581	Phvul.001G069280.1	947L
chr_1g0021181	chr1g0021681	3250		chr_1g0007581	Phvul.001G069280.2	947L
chr_1g0021191	chr1g0021691	32900		chr_1g0007581	Phvul.001G068600.1	772L
chr_1g0021201	chr1g0021701	2790		chr_1g0007581	Phvul.001G068600.2	772L
chr_1g0021211	chr1g0021721	3080		chr_1g0007581	Phvul.001G068600.3	772L
chr_1g0021221	chr1g0021731	2820		chr_1g0007581	Phvul.001G069248.1	689L
chr_1g0021231	chr1g0021741	3220		chr_1g0007581	Phvul.001G068800.1	672L
chr_1g0021241	chr1g0021751	3070		chr_1g0007581	Phvul.001G070200.1	663L
chr_1g0021251	chr1g0021761	2320		chr_1g0007581	Phvul.001G069216.1	621L
chr_1g0021261	chr1g0021771	2770		chr_1g0007581	Phvul.001G069200.1	596L
chr_1g0021271	chr1g0021781	3120		chr_1g0007581	Phvul.001G069500.1	503L
chr_1g0021281	chr1g0021791	4290		chr_1g0007581	Phvul.001G069900.1	478L
chr_1g0021291	chr1g0021801	2530		chr_1g0007581	Phvul.001G069700.1	454L
chr_1g0021301	chr1g0021811	7580		chr_1g0007581	Phvul.001G069001.1	449L
chr_1g0021311	chr1g0021821	1090		chr_1g0007581	Phvul.001G069800.1	354L
chr_1g0021321	chr1g0021831	436		chr_1g0007591	Phvul.001G069216.1	1040L
chr_1g0021341	chr1g0021851	3210		chr_1g0007591	Phvul.001G069800.1	1000L
chr_1g0021361	chr1g0021871	2820		chr_1g0007591	Phvul.001G069200.1	917L
chr_1g0021371	chr1g0021881	8310		chr_1g0007591	Phvul.001G069500.1	898L
chr_1g0021381	chr1g0021891	1170		chr_1g0007591	Phvul.001G070200.1	895L
chr_1g0021391	chr1g0021901	2580		chr_1g0007591	Phvul.001G068800.1	895L
chr_1g0021401	chr1g0021911	9630		chr_1g0007591	Phvul.001G069900.1	893L
chr_1g0021411	chr1g0021921	8230		chr_1g0007591	Phvul.001G069248.1	816L
chr_1g0021421	chr1g0021931	9350		chr_1g0007591	Phvul.001G070000.1	171L
chr_1g0021431	chr1g0021941	3570		chr_1g0007591	Phvul.001G069600.1	163L
chr_1g0021441	chr1g0021951	3790		chr_1g0007591	Phvul.001G069232.1	153L
chr_1g0021451	chr1g0021961	10800		chr_1g0007611	Phvul.001G069264.1	1730L
chr_1g0021461	chr1g0021971	4860		chr_1g0007611	Phvul.001G069232.1	1630L
chr_1g0021471	chr1g0021981	2660		chr_1g0007611	Phvul.001G068500.1	1630L
chr_1g0021481	chr1g0022001	1080		chr_1g0007611	Phvul.001G069600.1	1620L
chr_1g0021491	chr1g0022011	2200		chr_1g0007611	Phvul.001G070000.1	1590L
chr_1g0021501	chr1g0022031	9270		chr_1g0007611	Phvul.001G069300.1	1090L
chr_1g0021511	chr1g0022041	3050		chr_1g0007621	Phvul.001G070200.1	1690L
chr_1g0021531	chr1g0022061	6080		chr_1g0007621	Phvul.001G068800.1	1610L
chr_1g0021541	chr1g0022071	3520		chr_1g0007621	Phvul.001G069200.1	1600L
chr_1g0021551	chr1g0022081	2850		chr_1g0007621	Phvul.001G069248.1	1580L
chr_1g0021561	chr1g0022091	3680		chr_1g0007621	Phvul.001G069900.1	1410L
chr_1g0021571	chr1g0022101	1430		chr_1g0007621	Phvul.001G069500.1	1380L
chr_1g0021581	chr1g0022111	5710		chr_1g0007621	Phvul.001G069280.1	1220L
chr_1g0021591	chr1g0022121	9830		chr_1g0007621	Phvul.001G069280.2	1220L
chr_1g0021601	chr1g0022131	1600		chr_1g0007621	Phvul.001G069800.1	1190L
chr_1g0021611	chr1g0022141	6370		chr_1g0007621	Phvul.001G069400.1	979L
chr_1g0021621	chr1g0022161	2530		chr_1g0007621	Phvul.001G069216.1	969L
chr_1g0021631	chr1g0022171	14900		chr_1g0007621	Phvul.001G070100.1	953L
chr_1g0021641	chr1g0022181	1180		chr_1g0007621	Phvul.001G068600.1	836L
chr_1g0021651	chr1g0022191	976		chr_1g0007621	Phvul.001G068600.2	836L
chr_1g0021681	chr1g0022221	20300		chr_1g0007621	Phvul.001G068600.3	836L
chr_1g0021691	chr1g0022231	9650		chr_1g0007621	Phvul.001G069700.1	462L
chr_1g0021711	chr1g0022251	2690		chr_1g0007621	Phvul.001G069001.1	424L
chr_1g0021741	chr1g0022281	5160		chr_1g0007621	Phvul.001G068900.1	120L
chr_1g0021751	chr1g0022291	1390		chr_1g0007631	Phvul.001G069600.1	1610L
chr_1g0021771	chr1g0022311	1280		chr_1g0007631	Phvul.001G068500.1	1600L
chr_1g0021781	chr1g0022321	8740		chr_1g0007631	Phvul.001G070000.1	1590L
chr_1g0021791	chr1g0022331	5300		chr_1g0007631	Phvul.001G069264.1	1590L
chr_1g0021801	chr1g0022341	3180		chr_1g0007631	Phvul.001G069232.1	1580L
chr_1g0021811	chr1g0022351	5130		chr_1g0007631	Phvul.001G069300.1	1200L
chr_1g0021821	chr1g0022361	16300		chr_1g0007651	Phvul.001G069500.1	1610L
chr_1g0021831	chr1g0022371	4000		chr_1g0007651	Phvul.001G070200.1	1610L
chr_1g0021841	chr1g0022381	2830		chr_1g0007651	Phvul.001G068800.1	1600L
chr_1g0021851	chr1g0022391	3160		chr_1g0007651	Phvul.001G069248.1	1550L
chr_1g0021861	chr1g0022401	3100		chr_1g0007651	Phvul.001G069200.1	1520L
chr_1g0021871	chr1g0022441	10200		chr_1g0007651	Phvul.001G069900.1	1370L
chr_1g0021881	chr1g0022451	5630		chr_1g0007651	Phvul.001G069400.1	1230L
chr_1g0021891	chr1g0022471	7560		chr_1g0007651	Phvul.001G069800.1	1190L
chr_1g0021901	chr1g0022481	1240		chr_1g0007651	Phvul.001G070100.1	1020L
chr_1g0021911	chr1g0022491	2170		chr_1g0007651	Phvul.001G069280.1	977L
chr_1g0021931	chr1g0022501	3840		chr_1g0007651	Phvul.001G069280.2	977L
chr_1g0021941	chr1g0022511	2850		chr_1g0007651	Phvul.001G069216.1	972L
chr_1g0021951	chr1g0022521	4940		chr_1g0007651	Phvul.001G068600.1	795L
chr_1g0021961	chr1g0022531	4670		chr_1g0007651	Phvul.001G068600.2	795L
chr_1g0021971	chr1g0022541	2040		chr_1g0007651	Phvul.001G068600.3	795L
chr_1g0021981	chr1g0022551	5030		chr_1g0007651	Phvul.001G069700.1	476L
chr_1g0021991	chr1g0022561	5800		chr_1g0007651	Phvul.001G069001.1	446L
chr_1g0022001	chr1g0022571	3430		chr_1g0007651	Phvul.001G069232.1	144L
chr_1g0022011	chr1g0022581	2610		chr_1g0007661	Phvul.001G069600.1	1730L
chr_1g0022021	chr1g0022591	2980		chr_1g0007661	Phvul.001G069264.1	1620L
chr_1g0022031	chr1g0022601	4670		chr_1g0007661	Phvul.001G070000.1	1600L
chr_1g0022041	chr1g0022611	2920		chr_1g0007661	Phvul.001G069300.1	1100L
chr_1g0022051	chr1g0022621	6440		chr_1g0007661	Phvul.001G068800.1	259L
chr_1g0022061	chr1g0022631	8480		chr_1g0007661	Phvul.001G069800.1	196L
chr_1g0022071	chr1g0022641	4530		chr_1g0007661	Phvul.001G069216.1	166L
chr_1g0022091	chr1g0022651	6690		chr_1g0007681	Phvul.001G069700.1	602L
chr_1g0022111	chr1g0022671	2510		chr_1g0007681	Phvul.001G069400.1	474L
chr_1g0022121	chr1g0022681	4240		chr_1g0007681	Phvul.001G070100.1	471L
chr_1g0022131	chr1g0022691	4780		chr_1g0007681	Phvul.001G069280.1	460L
chr_1g0022141	chr1g0022701	5590		chr_1g0007681	Phvul.001G069280.2	460L
chr_1g0022151	chr1g0022721	1180		chr_1g0007681	Phvul.001G069001.1	440L
chr_1g0022171	chr1g0022741	2450		chr_1g0007681	Phvul.001G068600.1	424L
chr_1g0022181	chr1g0022751	3100		chr_1g0007681	Phvul.001G068600.2	424L
chr_1g0022191	chr1g0022761	6170		chr_1g0007681	Phvul.001G068600.3	424L
chr_1g0022201	chr1g0022771	9470		chr_1g0007691	Phvul.001G070000.1	1730L
chr_1g0022211	chr1g0022781	2120		chr_1g0007691	Phvul.001G068500.1	1630L
chr_1g0022221	chr1g0022791	876		chr_1g0007691	Phvul.001G069600.1	1600L
chr_1g0022231	chr1g0022801	8590		chr_1g0007691	Phvul.001G069264.1	1600L
chr_1g0022241	chr1g0022811	7340		chr_1g0007691	Phvul.001G069232.1	1590L
chr_1g0022251	chr1g0022821	1210		chr_1g0007691	Phvul.001G069300.1	1090L
chr_1g0022261	chr1g0022831	10600		chr_1g0007691	Phvul.001G068800.1	259L
chr_1g0022271	chr1g0022851	3050		chr_1g0007691	Phvul.001G069800.1	201L
chr_1g0022281	chr1g0022861	1640		chr_1g0007691	Phvul.001G069216.1	174L
chr_1g0022291	chr1g0022871	4490		chr_1g0007711	Phvul.001G070200.1	1950L
chr_1g0022311	chr1g0022891	3450		chr_1g0007711	Phvul.001G068800.1	1660L
chr_1g0022321	chr1g0022911	272		chr_1g0007711	Phvul.001G069248.1	1620L
chr_1g0022361	chr1g0022951	4470		chr_1g0007711	Phvul.001G069200.1	1570L
chr_1g0022371	chr1g0022961	3900		chr_1g0007711	Phvul.001G069900.1	1440L
chr_1g0022381	chr1g0022971	4070		chr_1g0007711	Phvul.001G069500.1	1380L
chr_1g0022391	chr1g0022981	26100		chr_1g0007711	Phvul.001G070100.1	1230L
chr_1g0022401	chr1g0022991	4370		chr_1g0007711	Phvul.001G069800.1	1200L
chr_1g0022411	chr1g0023001	7160		chr_1g0007711	Phvul.001G069400.1	1020L
chr_1g0022421	chr1g0023011	5620		chr_1g0007711	Phvul.001G069216.1	960L
chr_1g0022431	chr1g0023031	2210		chr_1g0007711	Phvul.001G069280.1	957L
chr_1g0022461	chr1g0023061	3120		chr_1g0007711	Phvul.001G069280.2	957L
chr_1g0022471	chr1g0023071	7740		chr_1g0007711	Phvul.001G068600.1	794L
chr_1g0022481	chr1g0023081	2830		chr_1g0007711	Phvul.001G068600.2	794L
chr_1g0022491	chr1g0023091	3970		chr_1g0007711	Phvul.001G068600.3	794L
chr_1g0022501	chr1g0023101	5620		chr_1g0007711	Phvul.001G069700.1	473L
chr_1g0022511	chr1g0023111	3360		chr_1g0007711	Phvul.001G069001.1	443L
chr_1g0022521	chr1g0023121	1710		chr_1g0007711	Phvul.001G069100.1	215L
chr_1g0022531	chr1g0023131	7430		chr_1g0007711	Phvul.001G068900.1	114L
chr_1g0022541	chr1g0023141	1700		chr_1g0007731	Phvul.001G070300.1	242L
chr_1g0022551	chr1g0023151	4640		chr_1g0007751	Phvul.001G070500.2	928L
chr_1g0022561	chr1g0023161	4300		chr_1g0007751	Phvul.001G070500.3	712L
chr_1g0022571	chr1g0023171	2280		chr_1g0007751	Phvul.001G070500.4	712L
chr_1g0022581	chr1g0023191	1710		chr_1g0007761	Phvul.001G070600.2	764L
chr_1g0022591	chr1g0023201	8360		chr_1g0007761	Phvul.001G070600.3	764L
chr_1g0022601	chr1g0023211	3950		chr_1g0007761	Phvul.001G070600.4	764L
chr_1g0022611	chr1g0023221	1330		chr_1g0007761	Phvul.001G070600.5	764L
chr_1g0022621	chr1g0023241	4520		chr_1g0007761	Phvul.001G070600.6	764L
chr_1g0022641	chr1g0023251	1400		chr_1g0007761	Phvul.001G070600.7	764L
chr_1g0022651	chr1g0023261	7240		chr_1g0007761	Phvul.001G070600.8	764L
chr_1g0022661	chr1g0023271	3260		chr_1g0007761	Phvul.001G070600.9	764L
chr_1g0022681	chr1g0023281	2100		chr_1g0007761	Phvul.001G070600.10	153L
chr_1g0022691	chr1g0023291	2090		chr_1g0007811	Phvul.001G071300.1	1510L
chr_1g0022711	chr1g0023321	1360		chr_1g0007811	Phvul.001G071200.1	1380L
chr_1g0022721	chr1g0023331	2060		chr_1g0007811	Phvul.001G071401.1	742L
chr_1g0022731	chr1g0023341	2600		chr_1g0007841	Phvul.001G071300.1	1440L
chr_1g0022741	chr1g0023351	1380		chr_1g0007841	Phvul.001G071100.1	1380L
chr_1g0022751	chr1g0023361	596		chr_1g0007841	Phvul.001G071401.1	550L
chr_1g0022761	chr1g0023371	3050		chr_1g0007851	Phvul.001G071100.1	1520L
chr_1g0022771	chr1g0023381	5930		chr_1g0007851	Phvul.001G071200.1	1450L
chr_1g0022781	chr1g0023391	5510		chr_1g0007851	Phvul.001G071401.1	841L
chr_1g0022791	chr1g0023401	11400		chr_1g0007861	Phvul.001G071300.1	1710L
chr_1g0022801	chr1g0023411	3570		chr_1g0007861	Phvul.001G071100.1	1530L
chr_1g0022821	chr1g0023441	6910		chr_1g0007861	Phvul.001G071200.1	1320L
chr_1g0022831	chr1g0023451	3490		chr_1g0007871	Phvul.001G071500.2	1040L
chr_1g0022841	chr1g0023461	2530		chr_1g0007871	Phvul.001G071500.3	1040L
chr_1g0022851	chr1g0023471	7510		chr_1g0007901	Phvul.001G071800.1	149L
chr_1g0022861	chr1g0023481	25000		chr_1g0007911	Phvul.001G071700.1	149L
chr_1g0022871	chr1g0023491	2150		chr_1g0007991	Phvul.001G072400.2	1190L
chr_1g0022881	chr1g0023501	3640		chr_1g0008001	Phvul.001G072500.3	375L
chr_1g0022891	chr1g0023511	7330		chr_1g0008001	Phvul.001G072500.2	373L
chr_1g0022901	chr1g0023521	5480		chr_1g0008011	Phvul.001G072600.1	378L
chr_1g0022911	chr1g0023531	8300		chr_1g0008031	Phvul.001G072800.2	261L
chr_1g0022921	chr1g0023541	1810		chr_1g0008031	Phvul.001G072800.5	261L
chr_1g0022931	chr1g0023551	1220		chr_1g0008031	Phvul.001G072800.3	259L
chr_1g0022941	chr1g0023561	2460		chr_1g0008031	Phvul.001G072800.4	259L
chr_1g0022951	chr1g0023571	11600		chr_1g0008151	Phvul.001G074000.2	520L
chr_1g0022961	chr1g0023581	3620		chr_1g0008151	Phvul.001G074000.3	520L
chr_1g0022971	chr1g0023591	7660		chr_1g0008211	Phvul.001G074500.2	710L
chr_1g0022981	chr1g0023601	2860		chr_1g0008251	Phvul.001G074900.2	803L
chr_1g0022991	chr1g0023611	5990		chr_1g0008261	Phvul.001G075000.2	286L
chr_1g0023001	chr1g0023621	5130		chr_1g0008301	Phvul.001G075400.2	1120L
chr_1g0023011	chr1g0023631	4340		chr_1g0008301	Phvul.001G075400.3	487L
chr_1g0023021	chr1g0023641	3890		chr_1g0008321	Phvul.001G076200.1	773L
chr_1g0023031	chr1g0023651	1780		chr_1g0008321	Phvul.001G076100.1	270L
chr_1g0023041	chr1g0023661	780		chr_1g0008321	Phvul.001G075800.2	232L
chr_1g0023051	chr1g0023671	3640		chr_1g0008331	Phvul.001G076100.1	719L
chr_1g0023061	chr1g0023681	3380		chr_1g0008331	Phvul.001G075800.2	716L
chr_1g0023071	chr1g0023691	6520		chr_1g0008331	Phvul.001G076300.1	234L
chr_1g0023081	chr1g0023701	10500		chr_1g0008341	Phvul.001G075866.1	398L
chr_1g0023091	chr1g0023711	4260		chr_1g0008351	Phvul.001G076100.1	718L
chr_1g0023101	chr1g0023721	2950		chr_1g0008351	Phvul.001G075600.1	716L
chr_1g0023111	chr1g0023731	4830		chr_1g0008351	Phvul.001G076300.1	240L
chr_1g0023121	chr1g0023741	3800		chr_1g0008351	Phvul.001G075500.1	236L
chr_1g0023131	chr1g0023751	15900		chr_1g0008351	Phvul.001G076200.1	196L
chr_1g0023141	chr1g0023761	5420		chr_1g0008351	Phvul.001G075666.1	94L
chr_1g0023151	chr1g0023771	2950		chr_1g0008421	Phvul.001G075800.2	721L
chr_1g0023161	chr1g0023781	4340		chr_1g0008421	Phvul.001G075600.1	716L
chr_1g0023171	chr1g0023791	2120		chr_1g0008421	Phvul.001G076300.1	666L
chr_1g0023181	chr1g0023801	6490		chr_1g0008421	Phvul.001G075500.1	274L
chr_1g0023191	chr1g0023811	422		chr_1g0008421	Phvul.001G076200.1	258L
chr_1g0023201	chr1g0023821	7590		chr_1g0008451	Phvul.001G075500.1	776L
chr_1g0023221	chr1g0023841	4480		chr_1g0008451	Phvul.001G076100.1	255L
chr_1g0023231	chr1g0023851	3030		chr_1g0008451	Phvul.001G076300.1	74L
chr_1g0023241	chr1g0023861	17900		chr_1g0008501	Phvul.001G076100.1	663L
chr_1g0023251	chr1g0023871	6480		chr_1g0008501	Phvul.001G075600.1	231L
chr_1g0023261	chr1g0023881	1480		chr_1g0008501	Phvul.001G076200.1	74L
chr_1g0023271	chr1g0023891	23700		chr_1g0008521	Phvul.001G076600.1	373L
chr_1g0023281	chr1g0023901	9340		chr_1g0008521	Phvul.001G076600.2	373L
chr_1g0023291	chr1g0023911	6140		chr_1g0008521	Phvul.001G077000.1	125L
chr_1g0023301	chr1g0023921	4440		chr_1g0008531	Phvul.001G076750.1	406L
chr_1g0023311	chr1g0023931	4230		chr_1g0008541	Phvul.001G076700.1	316L
chr_1g0023321	chr1g0023941	10900		chr_1g0008541	Phvul.001G076750.1	316L
chr_1g0023331	chr1g0023951	1690		chr_1g0008551	Phvul.001G076700.1	316L
chr_1g0023341	chr1g0023961	1630		chr_1g0008551	Phvul.001G076750.1	316L
chr_1g0023351	chr1g0023971	5670		chr_1g0008581	Phvul.001G076900.2	557L
chr_1g0023361	chr1g0023981	15300		chr_1g0008611	Phvul.001G076600.1	128L
chr_1g0023371	chr1g0023991	2250		chr_1g0008611	Phvul.001G076600.2	128L
chr_1g0023381	chr1g0024001	4890		chr_1g0008721	Phvul.001G078000.1	980L
chr_1g0023391	chr1g0024011	1580		chr_1g0008751	Phvul.001G077800.1	980L
chr_1g0023401	chr1g0024021	8180		chr_1g0008781	Phvul.001G078100.1	158L
chr_1g0023411	chr1g0024031	8130		chr_1g0008801	Phvul.001G078200.1	351L
chr_1g0023421	chr1g0024041	4020		chr_1g0008821	Phvul.001G078300.2	547L
chr_1g0023431	chr1g0024051	1510		chr_1g0008831	Phvul.001G078401.1	364L
chr_1g0023441	chr1g0024061	6640		chr_1g0008831	Phvul.001G078401.3	364L
chr_1g0023461	chr1g0024071	5200		chr_1g0008921	Phvul.001G079100.1	204L
chr_1g0023471	chr1g0024081	2470		chr_1g0008951	Phvul.001G079300.2	1240L
chr_1g0023481	chr1g0024091	792		chr_1g0008961	Phvul.001G079500.1	946L
chr_1g0023491	chr1g0024101	4580		chr_1g0009091	Phvul.001G082700.2	397L
chr_1g0023501	chr1g0024111	1170		chr_1g0009091	Phvul.001G082700.3	397L
chr_1g0023531	chr1g0024131	3770		chr_1g0009091	Phvul.001G082700.4	349L
chr_1g0023541	chr1g0024141	1930		chr_1g0009121	Phvul.001G083050.2	410L
chr_1g0023551	chr1g0024151	2120		chr_1g0009121	Phvul.001G083050.1	403L
chr_1g0023561	chr1g0024161	7340		chr_1g0009131	Phvul.001G083100.1	421L
chr_1g0023571	chr1g0024171	1140		chr_1g0009191	Phvul.001G083533.1	395L
chr_1g0023581	chr1g0024181	1340		chr_1g0009191	Phvul.001G083533.2	395L
chr_1g0023591	chr1g0024191	5090		chr_1g0009191	Phvul.001G083666.1	395L
chr_1g0023601	chr1g0024201	870		chr_1g0009201	Phvul.001G083533.1	280L
chr_1g0023611	chr1g0024211	1490		chr_1g0009201	Phvul.001G083533.2	278L
chr_1g0023621	chr1g0024221	4430		chr_1g0009201	Phvul.001G083666.1	264L
chr_1g0023631	chr1g0024231	4310		chr_1g0009221	Phvul.001G083533.1	258L
chr_1g0023641	chr1g0024241	9940		chr_1g0009221	Phvul.001G083533.2	99L
chr_1g0023651	chr1g0024251	9580		chr_1g0009231	Phvul.001G083533.1	397L
chr_1g0023661	chr1g0024261	1520		chr_1g0009231	Phvul.001G083666.1	397L
chr_1g0023671	chr1g0024271	1910		chr_1g0009281	Phvul.001G083800.1	223L
chr_1g0023681	chr1g0024281	3070		chr_1g0009281	Phvul.001G083800.2	223L
chr_1g0023691	chr1g0024291	6940		chr_1g0009281	Phvul.001G083800.3	223L
chr_1g0023701	chr1g0024301	18000		chr_1g0009281	Phvul.001G083800.4	223L
chr_1g0023711	chr1g0024311	8600		chr_1g0009281	Phvul.001G083800.6	223L
chr_1g0023731	chr1g0024341	2330		chr_1g0009281	Phvul.001G083800.7	223L
chr_1g0023741	chr1g0024361	8200		chr_1g0009281	Phvul.001G083800.8	223L
chr_1g0023751	chr1g0024371	5190		chr_1g0009281	Phvul.001G083800.9	223L
chr_1g0023771	chr1g0024391	4540		chr_1g0009371	Phvul.001G084501.1	403L
chr_1g0023781	chr1g0024401	2910		chr_1g0009371	Phvul.001G084700.1	161L
chr_1g0023801	chr1g0024421	1600		chr_1g0009381	Phvul.001G084501.1	161L
chr_1g0023811	chr1g0024431	3330		chr_1g0009401	Phvul.001G085000.1	588L
chr_1g0023821	chr1g0024441	1260		chr_1g0009431	Phvul.001G086300.1	160L
chr_1g0023831	chr1g0024451	3820		chr_1g0009451	Phvul.001G085500.2	1260L
chr_1g0023841	chr1g0024461	9000		chr_1g0009461	Phvul.001G085600.2	1290L
chr_1g0023861	chr1g0024471	1830		chr_1g0009491	Phvul.001G086000.3	443L
chr_1g0023871	chr1g0024481	7140		chr_1g0009491	Phvul.001G086000.2	408L
chr_1g0023881	chr1g0024491	1620		chr_1g0009491	Phvul.001G086000.4	408L
chr_1g0023891	chr1g0024501	4290		chr_1g0009501	Phvul.001G086133.1	547L
chr_1g0023901	chr1g0024511	7010		chr_1g0009501	Phvul.001G086166.1	523L
chr_1g0023921	chr1g0024531	4430		chr_1g0009501	Phvul.001G085000.1	253L
chr_1g0023931	chr1g0024541	3420		chr_1g0009521	Phvul.001G086400.1	1230L
chr_1g0023941	chr1g0024551	3140		chr_1g0009521	Phvul.001G085300.1	160L
chr_1g0023951	chr1g0024571	6460		chr_1g0009531	Phvul.001G086400.1	152L
chr_1g0023971	chr1g0024581	5220		chr_1g0009581	Phvul.001G086800.1	451L
chr_1g0023981	chr1g0024591	4870		chr_1g0009641	Phvul.001G087200.1	291L
chr_1g0023991	chr1g0024601	1100		chr_1g0009641	Phvul.001G087200.2	291L
chr_1g0024001	chr1g0024611	2900		chr_1g0009661	Phvul.001G087300.1	968L
chr_1g0024011	chr1g0024621	7840		chr_1g0009661	Phvul.001G087300.3	968L
chr_1g0024021	chr1g0024631	6140		chr_1g0009671	Phvul.001G087300.1	419L
chr_1g0024031	chr1g0024641	1900		chr_1g0009691	Phvul.001G087500.4	300L
chr_1g0024041	chr1g0024661	1600		chr_1g0009691	Phvul.001G087500.5	300L
chr_1g0024051	chr1g0024681	6620		chr_1g0009731	Phvul.001G087800.2	383L
chr_1g0024061	chr1g0024691	3120		chr_1g0009731	Phvul.001G087800.3	383L
chr_1g0024071	chr1g0024701	10800		chr_1g0009741	Phvul.001G087800.3	588L
chr_1g0024081	chr1g0024711	650		chr_1g0009741	Phvul.001G087700.1	383L
chr_1g0024091	chr1g0024721	1140		chr_1g0009791	Phvul.001G088100.2	1480L
chr_1g0024111	chr1g0024741	1440		chr_1g0009821	Phvul.001G088600.1	457L
chr_1g0024121	chr1g0024751	4560		chr_1g0009821	Phvul.001G088500.1	305L
chr_1g0024131	chr1g0024761	1790		chr_1g0009821	Phvul.001G088400.1	223L
chr_1g0024141	chr1g0024771	3290		chr_1g0009821	Phvul.001G088400.2	223L
chr_1g0024151	chr1g0024781	1770		chr_1g0009821	Phvul.001G088400.3	223L
chr_1g0024161	chr1g0024791	7220		chr_1g0009821	Phvul.001G088400.4	223L
chr_1g0024171	chr1g0024801	1010		chr_1g0009881	Phvul.001G088800.2	370L
chr_1g0024181	chr1g0024811	4100		chr_1g0009951	Phvul.001G089400.1	2740L
chr_1g0024201	chr1g0024831	3270		chr_1g0009951	Phvul.001G089400.3	2740L
chr_1g0024211	chr1g0024841	2920		chr_1g0009961	Phvul.001G089500.2	3400L
chr_1g0024221	chr1g0024851	3110		chr_1g0010011	Phvul.001G090000.1	538L
chr_1g0024231	chr1g0024861	2920		chr_1g0010011	Phvul.001G090500.1	64L
chr_1g0024241	chr1g0024871	3490		chr_1g0010081	Phvul.001G090600.2	2120L
chr_1g0024251	chr1g0024881	9440		chr_1g0010081	Phvul.001G090800.1	183L
chr_1g0024261	chr1g0024901	17900		chr_1g0010081	Phvul.001G090800.2	183L
chr_1g0024271	chr1g0024911	12100		chr_1g0010081	Phvul.001G090800.3	183L
chr_1g0024281	chr1g0024921	1950		chr_1g0010081	Phvul.001G090800.4	183L
chr_1g0024291	chr1g0024931	3350		chr_1g0010111	Phvul.001G090800.2	620L
chr_1g0024301	chr1g0024941	6990		chr_1g0010111	Phvul.001G090800.3	620L
chr_1g0024311	chr1g0024951	5510		chr_1g0010111	Phvul.001G090800.4	620L
chr_1g0024321	chr1g0024961	1270		chr_1g0010301	Phvul.001G092500.1	58L
chr_1g0024331	chr1g0024981	5890		chr_1g0010311	Phvul.001G092500.1	111L
chr_1g0024341	chr1g0024991	6330		chr_1g0010341	Phvul.001G092200.1	111L
chr_1g0024351	chr1g0025001	6350		chr_1g0010341	Phvul.001G092100.1	58L
chr_1g0024361	chr1g0025011	3330		chr_1g0010471	Phvul.001G093200.2	185L
chr_1g0024381	chr1g0025021	6840		chr_1g0010471	Phvul.001G093200.3	185L
chr_1g0024391	chr1g0025031	3920		chr_1g0010471	Phvul.001G093200.4	185L
chr_1g0024401	chr1g0025041	3110		chr_1g0010501	Phvul.001G093500.2	307L
chr_1g0024411	chr1g0025051	1300		chr_1g0010661	Phvul.001G094600.2	808L
chr_1g0024421	chr1g0025061	1410		chr_1g0010671	Phvul.001G094600.1	258L
chr_1g0024431	chr1g0025071	824		chr_1g0010681	Phvul.001G094700.1	1840L
chr_1g0024441	chr1g0025081	1200		chr_1g0010681	Phvul.001G094700.3	1840L
chr_1g0024451	chr1g0025091	996		chr_1g0010691	Phvul.001G094800.1	278L
chr_1g0024461	chr1g0025101	6870		chr_1g0010731	Phvul.001G095200.3	1790L
chr_1g0024471	chr1g0025111	7290		chr_1g0010831	Phvul.001G095700.1	1870L
chr_1g0024481	chr1g0025121	4820		chr_1g0010831	Phvul.001G095700.3	1870L
chr_1g0024491	chr1g0025131	2710		chr_1g0010831	Phvul.001G095700.4	1870L
chr_1g0024511	chr1g0025151	7790		chr_1g0010831	Phvul.001G095700.5	1870L
chr_1g0024521	chr1g0025171	1570		chr_1g0010831	Phvul.001G095700.6	1870L
chr_1g0024531	chr1g0025181	2380		chr_1g0010841	Phvul.001G095800.2	274L
chr_1g0024541	chr1g0025191	3560		chr_1g0010851	Phvul.001G096000.2	1110L
chr_1g0024551	chr1g0025201	14100		chr_1g0010851	Phvul.001G096000.3	1110L
chr_1g0024561	chr1g0025211	7910		chr_1g0010851	Phvul.001G096000.4	1110L
chr_1g0024571	chr1g0025221	655		chr_1g0010851	Phvul.001G096600.3	77L
chr_1g0024591	chr1g0025241	5600		chr_1g0010911	Phvul.001G096600.2	508L
chr_1g0024601	chr1g0025251	2660		chr_1g0010911	Phvul.001G096600.3	316L
chr_1g0024611	chr1g0025261	1560		chr_1g0010921	Phvul.001G096700.1	111L
chr_1g0024621	chr1g0025271	10400		chr_1g0010931	Phvul.001G096800.2	2770L
chr_1g0024631	chr1g0025281	308		chr_1g0010931	Phvul.001G096800.4	2770L
chr_1g0024641	chr1g0025291	3800		chr_1g0010991	Phvul.001G097300.1	119L
chr_1g0024651	chr1g0025301	10200		chr_1g0011001	Phvul.001G097300.1	294L
chr_1g0024661	chr1g0025311	3400		chr_1g0011001	Phvul.001G097200.1	83L
chr_1g0024671	chr1g0025321	1530		chr_1g0011011	Phvul.001G097200.1	123L
chr_1g0024681	chr1g0025331	2920		chr_1g0011041	Phvul.001G097600.1	364L
chr_1g0024691	chr1g0025341	4900		chr_1g0011041	Phvul.001G097600.4	364L
chr_1g0024701	chr1g0025351	6500		chr_1g0011041	Phvul.001G097600.2	361L
chr_1g0024711	chr1g0025361	9930		chr_1g0011041	Phvul.001G097600.3	361L
chr_1g0024721	chr1g0025371	6820		chr_1g0011041	Phvul.001G097600.5	361L
chr_1g0024731	chr1g0025381	21100		chr_1g0011041	Phvul.001G097600.6	361L
chr_1g0024741	chr1g0025401	5240		chr_1g0011071	Phvul.001G097800.2	557L
chr_1g0024761	chr1g0025411	1630		chr_1g0011111	Phvul.001G098300.2	462L
chr_1g0024771	chr1g0025421	15400		chr_1g0011121	Phvul.001G098300.2	634L
chr_1g0024781	chr1g0025431	3340		chr_1g0011121	Phvul.001G098200.1	462L
chr_1g0024791	chr1g0025441	3460		chr_1g0011191	Phvul.001G098900.1	536L
chr_1g0024801	chr1g0025451	6970		chr_1g0011201	Phvul.001G098900.1	536L
chr_1g0024811	chr1g0025461	2610		chr_1g0011201	Phvul.001G098801.1	427L
chr_1g0024821	chr1g0025471	11600		chr_1g0011241	Phvul.001G099000.2	217L
chr_1g0024841	chr1g0025481	1570		chr_1g0011281	Phvul.001G099500.1	950L
chr_1g0024851	chr1g0025491	1810		chr_1g0011281	Phvul.001G099500.3	950L
chr_1g0024881	chr1g0025521	1750		chr_1g0011281	Phvul.001G099500.4	950L
chr_1g0024891	chr1g0025531	517		chr_1g0011281	Phvul.001G099500.5	950L
chr_1g0024901	chr1g0025541	1620		chr_1g0011281	Phvul.001G099500.6	950L
chr_1g0024911	chr1g0025551	2910		chr_1g0011281	Phvul.001G099500.7	950L
chr_1g0024921	chr1g0025561	5320		chr_1g0011341	Phvul.001G100100.1	365L
chr_1g0024931	chr1g0025571	1590		chr_1g0011351	Phvul.001G100000.1	270L
chr_1g0024941	chr1g0025581	6870		chr_1g0011371	Phvul.001G100100.1	384L
chr_1g0024961	chr1g0025591	995		chr_1g0011371	Phvul.001G099900.1	365L
chr_1g0024971	chr1g0025611	3850		chr_1g0011381	Phvul.001G100500.1	79L
chr_1g0024981	chr1g0025621	2290		chr_1g0011421	Phvul.001G100200.1	79L
chr_1g0024991	chr1g0025631	1870		chr_1g0011481	Phvul.001G100900.1	2220L
chr_1g0025001	chr1g0025641	2090		chr_1g0011501	Phvul.001G101000.2	1250L
chr_1g0025011	chr1g0025651	5220		chr_1g0011511	Phvul.001G101100.2	569L
chr_1g0025021	chr1g0025661	5170		chr_1g0011511	Phvul.001G101100.3	569L
chr_1g0025031	chr1g0025671	20600		chr_1g0011511	Phvul.001G101100.4	569L
chr_1g0025041	chr1g0025681	1840		chr_1g0011511	Phvul.001G101100.5	564L
chr_1g0025051	chr1g0025691	3980		chr_1g0011511	Phvul.001G101100.6	564L
chr_1g0025061	chr1g0025701	5040		chr_1g0011511	Phvul.001G101100.7	564L
chr_1g0025071	chr1g0025711	8260		chr_1g0011511	Phvul.001G101100.8	564L
chr_1g0025081	chr1g0025721	3500		chr_1g0011681	Phvul.001G102901.1	1230L
chr_1g0025091	chr1g0025731	2470		chr_1g0011681	Phvul.001G102901.2	1230L
chr_1g0025101	chr1g0025751	6650		chr_1g0011681	Phvul.001G102901.4	1230L
chr_1g0025111	chr1g0025761	1420		chr_1g0011691	Phvul.001G103100.1	234L
chr_1g0025151	chr1g0025791	3610		chr_1g0011711	Phvul.001G103200.1	860L
chr_1g0025161	chr1g0025811	3810		chr_1g0011711	Phvul.001G108101.1	761L
[truncated: 59,357 more rows]

## Sheet: Figure 2a
Figure 2a. Genomic coordidantes of manually corrected NLRs in the different Phaseolus vulgaris genome assemblies used in this study.
BAT93-HiFi					JaloEEP558-HiFi					G19833 v2.1					Labor Ovalle					UI111					5-593
Chr	Start	End	sense	ID	Chr	Start	End	sense	ID	Chr	Start	End	sense	ID	Chr	Start	End	sense	ID	Chr	Start	End	sense	ID	Chr	Start	End	sense	ID
chr2	50906316	50918562	-	PvBAT_chr2g0069161_C	chr_2	48839906	48842111	-	PvJalo_chr_2g0067531	Chr02	48786657	48794177	-	Phvul.002G323000	Chr02	51756561	51761985	-	PvLabOv.02G317500	Chr02	49599843	49605199	-	PvUI111.02G318100	Chr02	50058724	50064161	-	Pv5-593.02G316500
chr2	50921953	50928869	-	PvBAT_chr2g0069191_C						Chr02	48797268	48803037	-	Phvul.002G323100	Chr02	51766344	51771903	-	PvLabOv.02G317600	Chr02	49617465	49627156	-	PvUI111.02G318200	Chr02	50073167	50073724	-	Pv5-593.02_nlr_41
chr2	50931353	50938761	-	PvBAT_chr2g0069241						Chr02	48806118	48810813	-	Phvul.002G323200	Chr02	51774368	51780456	-	PvLabOv.02_nlr_19_C	Chr02	49634408	49646920	-	PvUI111.02G318300	Chr02	50077079	50084217	-	Pv5-593.02G316600
chr2	50939051	50945034	-	PvBAT_chr2g0069251						Chr02	48814831	48821153	-	Phvul.002G323300	Chr02	51792627	51802097	-	PvLabOv.02G318000	Chr02	49661396	49661953	-	PvUI111.02_nlr_19	Chr02	50084906	50090660	-	Pv5-593.02G316700
chr2	50957790	50963649	-	PvBAT_chr2g0069261_C						Chr02	48828379	48837506	-	Phvul.002G323400	Chr02	51815488	51821505	-	PvLabOv.02G318100	Chr02	49693472	49698791	-	PvUI111.02G318400	Chr02	50102524	50108751	-	Pv5-593.02_nlr_38
chr2	50967022	50978097	-	PvBAT_chr2g0069271_C						Chr02	48844065	48854938	-	Phvul.002G323404	Chr02	51830992	51842994	-	PvLabOv.02G318200	Chr02	49693472	49698791	-	PvUI111.02G318500	Chr02	50113318	50123669	-	Pv5-593.02G316800
chr2	50979268	50988413	-	PvBAT_chr2g0069291_c						Chr02	48863562	48868273	-	Phvul.002G323704	Chr02	51871078	51876860	-	PvLabOv.02G318500	Chr02	49709715	49716122	-	PvUI111.02G318700	Chr02	50125134	50130594	-	Pv5-593.02G316900
chr2	51007523	51012639	-	PvBAT_chr2g0069321						Chr02	48873058	48884543	-	Phvul.002G323708	Chr02	51878326	51882925	-	PvLabOv.02G318600	Chr02	49721152	49728097	-	PvUI111.02G318800	Chr02	50154487	50158204	-	Pv5-593.02_nlr_35
chr2	51018919	51025618	-	PvBAT_chr2g0069331_C						Chr02	48889055	48894382	-	Phvul.002G323712	Chr02	51888782	51893055	-	PvLabOv.02_nlr_13	Chr02	49730434	49735842	-	PvUI111.02G318900	Chr02	50165857	50170455	-	Pv5-593.02_nlr_34
chr2	51028312	51030298	-	PvBAT_chr2g0069341_C											Chr02	51903198	51908899	-	PvLabOv.02G318700	Chr02	49739775	49746155	-	PvUI111.02G319000	Chr02	50174019	50175870	-	Pv5-593.02_nlr_33
chr2	51041017	51046929	-	PvBAT_chr2g0069351_C											Chr02	51925224	51936419	-	PvLabOv.02G318800	Chr02	49755762	49761555	-	PvUI111.02G319100	Chr02	50187914	50192531	-	Pv5-593.02_nlr_32
chr2	51064294	51069445	-	PvBAT_chr2g0069361_C											Chr02	51941431	51946361	-	PvLabOv.02G318900	Chr02	49766006	49772240	-	PvUI111.02G319200	Chr02	50210002	50215331	-	Pv5-593.02G317400
chr2	51085035	51094359	-	PvBAT_chr2g0069371_C											Chr02	51949108	51958396	-	PvLabOv.02G319000	Chr02	49776745	49787993	-	PvUI111.02G319300	Chr02	50230966	50246788	-	Pv5-593.02G317600
chr2	51106042	51110620	-	PvBAT_chr2g0069381_C																Chr02	49790635	49799034	-	PvUI111.02_nlr_9_C	Chr02	50261467	50266220	-	Pv5-593.02_nlr_29
chr2	51120573	51126533	-	PvBAT_chr2g0069401																					Chr02	50280943	50281500	-	Pv5-593.02_nlr_28
chr2	51142247	51147384	-	PvBAT_chr2g0069411_C																					Chr02	50291486	50297295	-	Pv5-593.02_nlr_27_C
chr2	51163642	51178745	-	PvBAT_chr2g0069421_C																					Chr02	50316086	50319804	-	Pv5-593.02_nlr_26
chr2	51189400	51198564	-	PvBAT_chr2g0069431																					Chr02	50335867	50351193	-	Pv5-593.02G317900
chr2	51209143	51213720	-	PvBAT_chr2g0069451_C																					Chr02	50365508	50370993	-	Pv5-593.02G318000
chr2	51223668	51229604	-	PvBAT_chr2g0069471_C																					Chr02	50385696	50386253	-	Pv5-593.02_nlr_23
chr2	51246950	51252120	-	PvBAT_chr2g0069481_C																					Chr02	50396744	50402084	-	Pv5-593.02G318100
chr2	51255589	51257841	-	PvBAT_chr2g0069491																					Chr02	50419193	50422911	-	Pv5-593.02_nlr_21
chr2	51273595	51278689	-	PvBAT_chr2g0069501																					Chr02	50427478	50433576	-	Pv5-593.02G318200
chr2	51290076	51294956	-	PvBAT_chr2g0069511																					Chr02	50436439	50441440	-	Pv5-593.02G318300
chr2	51300305	51307189	-	PvBAT_chr2g0069521																					Chr02	50448597	50455071	+	Pv5-593.02G318400
chr2	51309530	51314860	-	PvBAT_chr2g0069531																					Chr02	50462376	50470951	-	Pv5-593.02G318500
chr2	51318866	51325210	-	PvBAT_chr2g0069541_C																					Chr02	50491169	50497004	-	Pv5-593.02G318600
chr2	51334909	51340601	-	PvBAT_chr2g0069561																					Chr02	50509734	50514900	-	Pv5-593.02G318800
chr2	51345097	51351192	-	PvBAT_chr2g0069571																					Chr02	50520413	50527665	-	Pv5-593.02G318900
chr2	51355609	51367205	-	PvBAT_chr2g0069581_C																					Chr02	50535517	50540518	-	Pv5-593.02G319000
chr2	51369928	51379325	-	PvBAT_chr2g0069611_C																					Chr02	50555415	50557144	-	Pv5-593.02_nlr_13
chr2	51383565	51389626	-	PvBAT_chr2g0069631																					Chr02	50584558	50592387	-	Pv5-593.02G319100
																									Chr02	50604621	50608786	-	Pv5-593.02_nlr_11
																									Chr02	50613933	50621766	-	Pv5-593.02G319200

## Sheet: Figure 3b
RU-1 Infection qPCR data at 21 dpi
Genotype	Condition	Replicate	Relative expression
BAT93-M822	Mock	R1	0.00390707
BAT93-M822	Mock	R2	0.0011492
BAT93-M822	Mock	R3	0
BAT93-M822	Mock	R4	0.00311877
BAT93-M822	Mock	R5	0.000129601
BAT93-M822	Mock	R6	0.000365482
BAT93-TE	Mock	R1	0.00138429
BAT93-TE	Mock	R2	0.00614493
BAT93-TE	Mock	R3	0
BAT93-TE	Mock	R4	0.000520769
BAT93-TE	Mock	R5	0
BAT93-TE	Mock	R6	0.00669326
BAT93-WT	Mock	R1	0
BAT93-WT	Mock	R2	0.324551
BAT93-WT	Mock	R3	0
BAT93-WT	Mock	R4	0
BAT93-WT	Mock	R5	0.0844296
BAT93-WT	Mock	R6	0
BAT93-M822	RU1	R1	0.845762746
BAT93-M822	RU1	R2	NA
BAT93-M822	RU1	R3	NA
BAT93-M822	RU1	R4	0.760660018
BAT93-M822	RU1	R5	0.708731285
BAT93-M822	RU1	R6	0.942176001
BAT93-TE	RU1	R1	0.134059159
BAT93-TE	RU1	R2	0.109909063
BAT93-TE	RU1	R3	0.315539587
BAT93-TE	RU1	R4	0.316547885
BAT93-TE	RU1	R5	0.226255977
BAT93-TE	RU1	R6	NA
BAT93-WT	RU1	R1	0.0391494
BAT93-WT	RU1	R2	0.0153149
BAT93-WT	RU1	R3	0.00468492
BAT93-WT	RU1	R4	0.00763989
BAT93-WT	RU1	R5	1.63438
BAT93-WT	RU1	R6	0.0342128

## Sheet: Figure 3d
NL3 Infection qPCR data at 11 dpi
Genotype	dpi	organ	Condition	Replicate	Relative expression
BAT93-M822	11_dpi	Trifo	NL3	R1	0.823591
BAT93-M822	11_dpi	Trifo	NL3	R2	0.933033
BAT93-M822	11_dpi	Trifo	NL3	R3	0.678302
BAT93-M822	11_dpi	Trifo	NL3	R4	1
BAT93-M822	11_dpi	Trifo	NL3	R5	1094293701
BAT93-M822	11_dpi	Trifo	NL3	R6	0.441351
BAT93-M822	11_dpi	Trifo	Mock	R1	0.0363889
BAT93-M822	11_dpi	Trifo	Mock	R2	0.030985
BAT93-M822	11_dpi	Trifo	Mock	R3	0.00470901
BAT93-M822	11_dpi	Trifo	Mock	R4	0.0934048
BAT93-M822	11_dpi	Trifo	Mock	R5	0.00124438
BAT93-M822	11_dpi	Trifo	Mock	R6	5.83e-07
BAT93-TE	11_dpi	Trifo	NL3	R1	1086734863
BAT93-TE	11_dpi	Trifo	NL3	R2	0.732043
BAT93-TE	11_dpi	Trifo	NL3	R3	1057018041
BAT93-TE	11_dpi	Trifo	NL3	R4	NA
BAT93-TE	11_dpi	Trifo	NL3	R5	0.582367
BAT93-TE	11_dpi	Trifo	NL3	R6	NA
BAT93-TE	11_dpi	Trifo	Mock	R1	1.31007
BAT93-TE	11_dpi	Trifo	Mock	R2	0.00100377
BAT93-TE	11_dpi	Trifo	Mock	R3	0
BAT93-TE	11_dpi	Trifo	Mock	R4	0.0197725
BAT93-TE	11_dpi	Trifo	Mock	R5	0
BAT93-TE	11_dpi	Trifo	Mock	R6	0.0141765
BAT93-WT	11_dpi	Trifo	NL3	R1	0.0266448
BAT93-WT	11_dpi	Trifo	NL3	R2	0.0651541
BAT93-WT	11_dpi	Trifo	NL3	R3	0.0395549
BAT93-WT	11_dpi	Trifo	NL3	R4	0.0384733
BAT93-WT	11_dpi	Trifo	NL3	R5	0.0210505
BAT93-WT	11_dpi	Trifo	NL3	R6	0.0187106
BAT93-WT	11_dpi	Trifo	Mock	R1	0.000468391
BAT93-WT	11_dpi	Trifo	Mock	R2	1.22234
BAT93-WT	11_dpi	Trifo	Mock	R3	0.00235509
BAT93-WT	11_dpi	Trifo	Mock	R4	0.000234195
BAT93-WT	11_dpi	Trifo	Mock	R5	6.27511
BAT93-WT	11_dpi	Trifo	Mock	R6	0.000158855

## Sheet: Figure 4c
Figure 4 c. Genomic coordinates of the genes belonging to the Retand I family
Name	Chr	Start	End	Size
Retand I	Chr2	50908539	50915335	6797
Chr4:4510993-4517204	Chr4	4510993	4517204	6211
Chr4:4517921-4524213	Chr4	4517921	4524213	6292
Chr7:6492213-6497514	Chr7	6492213	6497514	5301
Chr7:53892010-53897912	Chr7	53892010	53897912	5902

## Sheet: Figure 4d
Figure 4d. Retand elements (autonomous and non-autonomous elements) along the pseudomolecules of BAT93-HiFi genome assembly
Chromosome	Start	End	ID_TE
chr1	7693782	7701993	repeat_region_23
chr1	7972363	7976392	repeat_region_25
chr1	8159218	8171351	repeat_region_27
chr1	9059463	9071417	repeat_region_33
chr1	9103631	9112110	repeat_region_34
chr1	9520748	9532807	repeat_region_37
chr1	9655511	9655737	TE_homo_4040
chr1	10102693	10114834	repeat_region_41
chr1	10920628	10934411	repeat_region_48
chr1	11033112	11045132	repeat_region_49
chr1	11106287	11118870	repeat_region_53
chr1	11106411	11118319	repeat_region_54
chr1	11142054	11154050	repeat_region_55
chr1	12382289	12394469	repeat_region_69
chr1	12520495	12532521	repeat_region_74
chr1	12532621	12544843	repeat_region_75
chr1	12547778	12558222	repeat_region_76
chr1	12586440	12598544	repeat_region_77
chr1	12639525	12651443	repeat_region_78
chr1	12709753	12723095	repeat_region_79
chr1	12757577	12769777	repeat_region_80
chr1	12838570	12850587	repeat_region_81
chr1	12891953	12908815	repeat_region_82
chr1	12957032	12969354	repeat_region_84
chr1	13030657	13042923	repeat_region_87
chr1	13058487	13072168	repeat_region_88
chr1	13088779	13100585	repeat_region_89
chr1	13177552	13189269	repeat_region_90
chr1	13225577	13237813	repeat_region_92
chr1	13259736	13271453	repeat_region_93
chr1	13314160	13323502	repeat_region_94
chr1	13424779	13437331	repeat_region_96
chr1	13462320	13479136	repeat_region_97
chr1	13517576	13529690	repeat_region_98
chr1	13533329	13546824	repeat_region_99
chr1	13729068	13741430	repeat_region_100
chr1	13768011	13780167	repeat_region_101
chr1	13850964	13862468	repeat_region_104
chr1	14380907	14393061	repeat_region_108
chr1	15901578	15913705	repeat_region_127
chr1	16066051	16078114	repeat_region_130
chr1	16112105	16124219	repeat_region_132
chr1	16234324	16245712	repeat_region_135
chr1	16380973	16382252	TE_homo_7377
chr1	16536116	16548308	repeat_region_140
chr1	16697164	16709638	repeat_region_142
chr1	16831810	16843905	repeat_region_145
chr1	16925138	16937082	repeat_region_147
chr1	17138143	17149145	repeat_region_149
chr1	17745024	17762560	TE_struc_1
chr1	17841424	17849511	repeat_region_155
chr1	17904365	17916537	repeat_region_156
chr1	18002644	18013597	repeat_region_158
chr1	18063834	18076128	repeat_region_160
chr1	18079514	18094608	repeat_region_161
chr1	18095815	18107506	repeat_region_162
chr1	18139486	18151844	repeat_region_163
chr1	18229192	18241444	repeat_region_164
chr1	18344652	18356601	repeat_region_166
chr1	18378866	18390302	repeat_region_167
chr1	18393373	18406982	repeat_region_168
chr1	18499059	18511013	repeat_region_169
chr1	18525160	18537266	repeat_region_170
chr1	18547929	18559623	repeat_region_171
chr1	18602161	18614427	repeat_region_172
chr1	18642276	18654051	repeat_region_173
chr1	18733162	18745603	repeat_region_174
chr1	18864342	18876479	repeat_region_177
chr1	19609489	19618928	repeat_region_188
chr1	20025803	20038033	repeat_region_194
chr1	20658167	20658376	TE_homo_8907
chr1	20717344	20717553	TE_homo_8930
chr1	20776589	20776798	TE_homo_8952
chr1	20852511	20853926	TE_homo_8971
chr1	21368644	21380629	repeat_region_205
chr1	21403027	21415035	repeat_region_206
chr1	21443355	21456456	repeat_region_207
chr1	21602963	21616672	repeat_region_210
chr1	21708425	21722080	repeat_region_211
chr1	21731438	21743485	repeat_region_212
chr1	21793525	21802505	repeat_region_215
chr1	21929653	21930271	TE_homo_9254
chr1	22083432	22095417	repeat_region_218
chr1	22265097	22265322	TE_homo_9371
chr1	22294598	22306824	repeat_region_222
chr1	22322500	22334853	repeat_region_224
chr1	22352563	22365652	repeat_region_225
chr1	22419067	22419918	TE_homo_9407
chr1	22656534	22670194	repeat_region_229
chr1	22790798	22803411	repeat_region_231
chr1	22873633	22875055	TE_homo_9584
chr1	22933106	22945198	repeat_region_233
chr1	22976388	22988526	repeat_region_234
chr1	23036616	23048781	repeat_region_235
chr1	23112713	23129353	repeat_region_236
chr1	23115868	23127810	repeat_region_237
chr1	23172904	23185281	repeat_region_238
chr1	23318585	23331734	repeat_region_239
chr1	23414803	23426753	repeat_region_240
chr1	23524115	23536232	repeat_region_241
chr1	23550461	23563918	repeat_region_242
chr1	23576204	23587642	repeat_region_243
chr1	23608202	23620712	repeat_region_245
chr1	23642796	23656200	repeat_region_246
chr1	23664730	23676810	repeat_region_247
chr1	23809823	23821747	repeat_region_249
chr1	23821764	23833559	repeat_region_250
chr1	23867431	23879355	repeat_region_251
chr1	23894262	23906727	repeat_region_252
chr1	24036821	24048879	repeat_region_253
chr1	24056821	24069020	repeat_region_254
chr1	24100110	24111889	repeat_region_256
chr1	24139019	24151455	repeat_region_257
chr1	24156737	24168939	repeat_region_258
chr1	24188801	24201288	repeat_region_259
chr1	24293747	24305902	repeat_region_260
chr1	24316798	24324668	repeat_region_261
chr1	24387095	24399421	repeat_region_262
chr1	24529261	24541129	repeat_region_263
chr1	24555493	24568833	repeat_region_264
chr1	24612089	24624160	repeat_region_266
chr1	24684558	24696602	repeat_region_268
chr1	24696943	24714191	repeat_region_269
chr1	24866540	24877354	repeat_region_271
chr1	24901330	24909889	repeat_region_272
chr1	25006995	25018482	repeat_region_274
chr1	25099002	25111979	repeat_region_275
chr1	25151869	25166624	repeat_region_276
chr1	25203069	25215485	repeat_region_280
chr1	25240818	25241253	TE_homo_10119
chr1	25328336	25340494	repeat_region_282
chr1	25374838	25385806	repeat_region_283
chr1	25391079	25403187	repeat_region_284
chr1	25510576	25524259	repeat_region_286
chr1	25583362	25594922	repeat_region_289
chr1	25655056	25666759	repeat_region_291
chr1	25670297	25682401	repeat_region_292
chr1	25686616	25698285	repeat_region_293
chr1	25809898	25821882	repeat_region_295
chr1	25868575	25880586	repeat_region_296
chr1	26126711	26140500	repeat_region_299
chr1	26170674	26183351	repeat_region_300
chr1	26229071	26230409	TE_homo_10272
chr1	26309760	26319121	repeat_region_302
chr1	26579270	26590555	repeat_region_307
chr1	26621468	26623926	TE_struc_86
chr1	26723366	26733303	repeat_region_309
chr1	26737661	26741976	repeat_region_310
chr1	27065653	27077863	repeat_region_312
chr1	27078735	27086579	repeat_region_313
chr1	27204688	27216749	repeat_region_317
chr1	27273633	27282984	repeat_region_318
chr1	27616948	27629183	repeat_region_320
chr1	27669624	27683241	repeat_region_321
chr1	27700856	27713148	repeat_region_322
chr1	27802301	27811190	repeat_region_323
chr1	27839984	27851125	repeat_region_324
chr1	27857009	27869152	repeat_region_325
chr1	27919189	27929649	repeat_region_326
chr1	28077608	28093695	repeat_region_328
chr1	28164863	28176958	repeat_region_330
chr1	28210390	28222585	repeat_region_331
chr1	28269864	28283567	repeat_region_333
chr1	28304188	28316949	repeat_region_334
chr1	28323158	28335371	repeat_region_335
chr1	28341874	28354914	repeat_region_336
chr1	28382044	28394182	repeat_region_337
chr1	28422672	28434892	repeat_region_338
chr1	28508146	28521873	repeat_region_339
chr1	28653859	28661742	repeat_region_341
chr1	28669002	28681202	repeat_region_342
chr1	28747047	28762632	repeat_region_344
chr1	28763808	28776512	repeat_region_345
chr1	28779655	28791750	repeat_region_346
chr1	28879393	28891488	repeat_region_349
chr1	28909754	28921875	repeat_region_350
chr1	29033548	29047330	repeat_region_352
chr1	29057978	29070216	repeat_region_354
chr1	29188620	29197610	repeat_region_355
chr1	29227911	29236760	repeat_region_356
chr1	29239945	29251564	repeat_region_357
chr1	29255691	29268072	repeat_region_358
chr1	29361952	29375691	repeat_region_360
chr1	29376333	29385002	repeat_region_361
chr1	29392729	29404868	repeat_region_362
chr1	29489943	29502203	repeat_region_363
chr1	29583772	29595845	repeat_region_365
chr1	29616792	29627998	repeat_region_366
chr1	29797533	29811213	repeat_region_369
chr1	29812110	29825842	repeat_region_370
chr1	29847383	29859150	repeat_region_372
chr1	29935202	29947514	repeat_region_374
chr1	29964984	29975567	repeat_region_375
chr1	30110798	30121655	TE_struc_3
chr1	30204740	30211442	repeat_region_379
chr1	30360503	30373237	repeat_region_381
chr1	30450374	30461493	repeat_region_383
chr1	30466367	30467063	TE_homo_11272
chr1	30480602	30481914	TE_homo_11274
chr1	30616843	30629186	repeat_region_386
chr1	30634825	30636276	TE_homo_11320
chr1	30846343	30858104	repeat_region_389
chr1	30954419	30964810	repeat_region_390
chr1	30984948	30995613	repeat_region_391
chr1	31015791	31028063	repeat_region_392
chr1	31056702	31068834	repeat_region_393
chr1	31096278	31105150	repeat_region_395
chr1	31107952	31119606	repeat_region_396
chr1	31130462	31142712	repeat_region_397
chr1	31334285	31348758	repeat_region_398
chr1	31411504	31423478	repeat_region_401
chr1	31689723	31701726	repeat_region_405
chr1	31720877	31733145	repeat_region_406
chr1	31791545	31805304	repeat_region_408
chr1	32083925	32097570	repeat_region_413
chr1	32287782	32299890	repeat_region_416
chr1	32329134	32342086	repeat_region_417
chr1	32439648	32451114	repeat_region_419
chr1	32488137	32500244	repeat_region_420
chr1	32926986	32939444	repeat_region_424
chr1	32957101	32967104	repeat_region_425
chr1	33013038	33025258	repeat_region_427
chr1	33094102	33107771	repeat_region_429
chr1	33147112	33158889	repeat_region_431
chr1	33339230	33354393	TE_struc_5
chr1	33472142	33484388	repeat_region_435
chr1	33487914	33489148	TE_homo_12185
chr1	33523737	33535918	repeat_region_436
chr1	33654150	33655553	TE_homo_12228
chr1	34409515	34424154	repeat_region_446
chr1	34586511	34593505	repeat_region_449
chr1	35880004	35888003	repeat_region_460
chr1	36161056	36173372	repeat_region_464
chr1	36175374	36185509	repeat_region_465
chr1	36222960	36236436	repeat_region_466
chr1	36315020	36327852	repeat_region_467
chr1	36391644	36403850	repeat_region_469
chr1	36590842	36592201	TE_homo_13259
chr1	36640478	36652467	repeat_region_471
chr1	37014069	37027644	repeat_region_475
chr1	37288974	37302871	repeat_region_476
chr1	37380265	37392823	repeat_region_477
chr1	37485078	37494049	repeat_region_479
chr1	37541602	37552408	repeat_region_481
chr1	37563534	37575722	repeat_region_482
chr1	37734888	37748489	repeat_region_484
chr1	37754012	37766283	repeat_region_485
chr1	37818425	37830637	repeat_region_487
chr1	38217022	38228106	repeat_region_490
chr1	40142760	40155192	repeat_region_503
chr1	41027654	41036955	repeat_region_506
chr1	42028263	42028368	TE_homo_15699
chr1	43058101	43070013	repeat_region_514
chr1	51429719	51441602	repeat_region_531
chr2	102703	114660	repeat_region_532
chr2	3653744	3656038	TE_struc_175
chr2	3653974	3654798	TE_homo_20715
chr2	5850525	5861131	repeat_region_541
chr2	6060380	6075415	repeat_region_544
chr2	6084383	6096151	repeat_region_545
chr2	6226894	6238910	repeat_region_549
chr2	6337829	6352651	repeat_region_552
chr2	6383359	6397071	repeat_region_553
chr2	6448215	6460374	repeat_region_556
chr2	6502231	6512065	repeat_region_557
chr2	6979649	6995064	repeat_region_567
chr2	9464138	9476953	repeat_region_591
chr2	9610116	9622278	repeat_region_593
chr2	9701624	9713465	repeat_region_595
chr2	9776935	9789411	repeat_region_597
chr2	9849512	9862769	repeat_region_600
chr2	9913662	9925774	repeat_region_601
chr2	10803332	10816893	repeat_region_610
chr2	11217514	11229476	repeat_region_615
chr2	11328725	11341074	repeat_region_616
chr2	11448028	11453001	repeat_region_619
chr2	11590201	11602262	repeat_region_621
chr2	11985144	11997158	repeat_region_622
chr2	13050465	13060122	repeat_region_637
chr2	13224304	13236559	repeat_region_639
chr2	14125860	14137938	repeat_region_647
chr2	14330015	14342323	repeat_region_649
chr2	14388048	14397259	repeat_region_650
chr2	14984671	14996843	repeat_region_655
chr2	16020910	16032976	repeat_region_664
chr2	16472500	16484633	repeat_region_669
chr2	16516539	16528182	repeat_region_671
chr2	16533337	16547052	repeat_region_672
chr2	16602538	16616013	repeat_region_673
chr2	16617646	16629640	repeat_region_674
chr2	16670534	16685357	repeat_region_677
chr2	16818542	16830730	repeat_region_678
chr2	16834364	16848071	repeat_region_679
chr2	17024080	17039906	repeat_region_683
chr2	17081182	17093235	repeat_region_684
chr2	17164240	17176310	repeat_region_685
chr2	17211517	17223753	repeat_region_686
chr2	17316152	17318509	TE_struc_160
chr2	17372129	17387749	repeat_region_689
chr2	17409996	17422034	repeat_region_692
chr2	17539825	17551846	repeat_region_695
chr2	17566145	17578046	repeat_region_696
chr2	17681447	17693548	repeat_region_699
chr2	17714128	17726358	repeat_region_700
chr2	17746953	17761699	repeat_region_701
chr2	17789344	17801533	repeat_region_702
chr2	17839236	17851350	repeat_region_704
chr2	17876607	17885952	repeat_region_705
chr2	17980816	17992898	repeat_region_707
chr2	18070373	18082407	repeat_region_710
chr2	18115464	18127262	repeat_region_711
chr2	18193606	18205760	repeat_region_714
chr2	18232436	18233317	TE_homo_27766
chr2	18239041	18251572	repeat_region_715
chr2	19151611	19164010	repeat_region_723
chr2	19332093	19345718	repeat_region_726
chr2	19414848	19426949	repeat_region_731
chr2	19434485	19448316	repeat_region_732
chr2	19449463	19464623	repeat_region_733
chr2	19468576	19480892	repeat_region_734
chr2	19500240	19501627	TE_homo_28185
chr2	19571969	19584188	repeat_region_736
chr2	19613116	19624836	repeat_region_737
chr2	19627941	19639904	repeat_region_738
chr2	19656723	19669297	repeat_region_739
chr2	19670018	19682142	repeat_region_740
chr2	19716250	19731667	repeat_region_741
chr2	19751366	19765066	repeat_region_742
chr2	19772378	19783917	repeat_region_743
chr2	19789470	19803138	repeat_region_744
chr2	19852651	19864745	repeat_region_746
chr2	19899548	19911402	repeat_region_747
chr2	19942903	19955094	repeat_region_748
chr2	19981213	19993056	repeat_region_749
chr2	20036024	20047938	repeat_region_751
chr2	20096894	20108924	repeat_region_752
chr2	20119948	20133512	repeat_region_753
chr2	20194628	20196002	TE_homo_28334
chr2	20445201	20457410	repeat_region_757
chr2	21021094	21033383	repeat_region_761
chr2	21402193	21412085	repeat_region_767
chr2	21435034	21446972	repeat_region_768
chr2	21654525	21666625	repeat_region_771
chr2	22074921	22089530	repeat_region_775
chr2	22178215	22190828	repeat_region_777
chr2	22405511	22417619	repeat_region_778
chr2	22427899	22440166	repeat_region_779
chr2	22464328	22476368	repeat_region_780
chr2	22487254	22500979	repeat_region_781
chr2	22955052	22965541	repeat_region_784
chr2	23414868	23426843	repeat_region_787
chr2	24030957	24043185	repeat_region_792
chr2	25072277	25073153	TE_homo_30301
chr2	25149802	25158592	repeat_region_806
chr2	25654183	25667758	repeat_region_811
chr2	26333984	26346157	repeat_region_818
chr2	26361138	26373261	repeat_region_820
chr2	26376469	26377899	TE_homo_30756
chr2	26396236	26397100	TE_homo_30761
chr2	26475900	26488345	repeat_region_823
chr2	26508217	26520316	repeat_region_824
chr2	26632376	26644540	repeat_region_826
chr2	26929149	26941553	repeat_region_827
chr2	27061248	27072659	repeat_region_828
chr2	27302985	27316782	repeat_region_832
chr2	27356871	27372418	repeat_region_833
chr2	27386856	27398115	repeat_region_834
chr2	27479953	27494667	repeat_region_836
chr2	27896682	27899325	repeat_region_840
chr2	28039957	28049169	repeat_region_841
chr2	28364192	28377969	repeat_region_844
chr2	29076273	29076489	TE_homo_31658
chr2	29191123	29200604	repeat_region_853
chr2	29367829	29368911	TE_homo_31813
chr2	30368962	30378653	repeat_region_863
chr2	32441950	32453928	repeat_region_877
chr2	32640724	32640935	TE_homo_33036
chr2	32685032	32692906	repeat_region_879
chr2	32957148	32967682	repeat_region_882
chr2	32986370	32998541	repeat_region_883
chr2	33332680	33342199	repeat_region_886
chr2	34102038	34114200	repeat_region_889
chr2	34342034	34354102	repeat_region_890
chr2	34483824	34487518	TE_struc_251
chr2	34525119	34538787	repeat_region_891
chr2	35058220	35070343	repeat_region_896
chr2	35816737	35828927	repeat_region_900
chr2	37570348	37580185	repeat_region_909
chr2	38548969	38561010	repeat_region_913
chr2	38712553	38718299	repeat_region_917
chr2	39715881	39723613	repeat_region_922
chr2	39878302	39890713	repeat_region_924
chr2	39896730	39905954	repeat_region_925
chr2	40231325	40243144	repeat_region_927
chr2	41018088	41024015	repeat_region_931
chr2	41018549	41019544	TE_homo_36661
chr2	42498608	42517953	TE_struc_162
chr2	42516724	42517588	TE_homo_37167
chr2	44692835	44704460	repeat_region_941
chr2	45371444	45381609	repeat_region_943
chr2	45576844	45586119	repeat_region_944
chr2	50908539	50915335	TE_homo_39745
chr2	51417608	51417781	TE_homo_39952
chr2	51741316	51750983	repeat_region_959
chr3	6029149	6038213	repeat_region_973
chr3	6964279	6973968	repeat_region_977
chr3	7232233	7241967	repeat_region_979
chr3	7503784	7515863	repeat_region_981
chr3	8099217	8113841	repeat_region_985
chr3	9148794	9160627	repeat_region_995
chr3	9609570	9617250	repeat_region_997
chr3	9631392	9643449	repeat_region_998
chr3	10501072	10511085	repeat_region_1004
chr3	11981750	11990960	repeat_region_1018
chr3	12693687	12705849	repeat_region_1027
chr3	13539264	13540467	TE_homo_46990
chr3	13545574	13559266	repeat_region_1033
chr3	13743948	13755110	repeat_region_1035
chr3	14121385	14121642	TE_homo_47264
chr3	14255977	14267719	repeat_region_1040
chr3	14629592	14638742	repeat_region_1041
chr3	14733114	14744599	repeat_region_1042
chr3	14777668	14778590	TE_homo_47426
chr3	14790865	14802808	repeat_region_1043
chr3	14927482	14939537	repeat_region_1046
chr3	14978433	14985990	repeat_region_1048
chr3	14986742	14992138	repeat_region_1049
chr3	15056942	15068880	repeat_region_1051
chr3	15163165	15164232	TE_homo_47533
chr3	15183487	15183744	TE_homo_47535
chr3	15326158	15338202	repeat_region_1056
chr3	15502934	15515246	repeat_region_1059
chr3	15946828	15958956	repeat_region_1067
chr3	15978308	15991836	repeat_region_1068
chr3	16091779	16105387	repeat_region_1069
chr3	16288573	16300777	repeat_region_1072
chr3	16309564	16323054	repeat_region_1073
chr3	16467660	16480663	repeat_region_1074
chr3	16705346	16717140	repeat_region_1076
chr3	16771042	16783041	repeat_region_1077
chr3	16861554	16873683	repeat_region_1078
chr3	16886943	16898705	repeat_region_1079
chr3	16919215	16931346	repeat_region_1080
chr3	17112548	17124190	repeat_region_1083
chr3	17141916	17155541	repeat_region_1084
chr3	17176056	17188137	repeat_region_1085
chr3	17291408	17303307	repeat_region_1089
chr3	17358818	17369125	repeat_region_1091
chr3	17427069	17439219	repeat_region_1092
chr3	17476021	17488268	repeat_region_1093
chr3	17500589	17512720	repeat_region_1094
chr3	17512915	17523123	repeat_region_1095
chr3	17532236	17542086	repeat_region_1097
chr3	17542283	17555244	repeat_region_1098
chr3	17556619	17566796	repeat_region_1099
chr3	17625083	17638678	repeat_region_1101
chr3	17640044	17652024	repeat_region_1102
chr3	17709313	17719975	repeat_region_1104
chr3	17806321	17818223	repeat_region_1106
chr3	17820022	17831949	repeat_region_1107
chr3	17957534	17971874	repeat_region_1108
chr3	18034355	18046290	repeat_region_1109
chr3	18047502	18059173	repeat_region_1110
chr3	18080689	18092835	repeat_region_1111
chr3	18124414	18135295	repeat_region_1112
chr3	18147891	18159926	repeat_region_1114
chr3	18164167	18175550	repeat_region_1115
chr3	18295902	18301629	repeat_region_1117
chr3	18520564	18531440	repeat_region_1121
chr3	18556850	18568922	repeat_region_1122
chr3	18701159	18715540	repeat_region_1123
chr3	19286883	19299940	repeat_region_1128
chr3	19672436	19684494	repeat_region_1130
chr3	19785635	19798151	repeat_region_1132
chr3	19916466	19932981	repeat_region_1136
chr3	19944362	19959954	repeat_region_1137
chr3	19945594	19956030	repeat_region_1138
chr3	20051242	20064169	repeat_region_1140
chr3	20118223	20131777	repeat_region_1141
chr3	20152264	20163701	repeat_region_1142
chr3	20180979	20192935	repeat_region_1143
chr3	20209024	20221140	repeat_region_1144
chr3	20296307	20309971	repeat_region_1147
chr3	20613814	20625875	repeat_region_1149
chr3	20957993	20969138	repeat_region_1152
chr3	20972530	20986508	repeat_region_1153
chr3	21183357	21196554	repeat_region_1159
chr3	21233661	21250698	repeat_region_1160
chr3	21360720	21375811	TE_struc_309
chr3	21670785	21682353	repeat_region_1163
chr3	21700763	21702476	TE_homo_51489
chr3	21731762	21743458	repeat_region_1165
chr3	21788200	21800381	repeat_region_1167
chr3	21869772	21882008	repeat_region_1169
chr3	21914832	21926676	repeat_region_1170
chr3	22016613	22028668	repeat_region_1172
chr3	22126286	22138533	repeat_region_1173
chr3	22153815	22165971	repeat_region_1174
chr3	22272989	22285312	repeat_region_1177
chr3	22534630	22546225	repeat_region_1181
chr3	22550916	22562746	repeat_region_1182
chr3	22645679	22657871	repeat_region_1183
chr3	22689438	22701370	repeat_region_1184
chr3	22725492	22737734	repeat_region_1186
chr3	22806171	22820084	repeat_region_1187
chr3	22982495	22994529	repeat_region_1188
chr3	23064867	23078725	repeat_region_1190
chr3	23112860	23125065	repeat_region_1191
chr3	23164086	23175537	repeat_region_1193
chr3	23237978	23249777	repeat_region_1194
chr3	23333840	23345912	repeat_region_1195
chr3	23397965	23410587	repeat_region_1196
chr3	23425007	23438069	repeat_region_1197
chr3	23462351	23474476	repeat_region_1198
chr3	23513440	23525401	repeat_region_1200
chr3	23553379	23565674	repeat_region_1201
chr3	23575180	23587322	repeat_region_1202
chr3	23753236	23765287	repeat_region_1204
chr3	23767424	23779256	repeat_region_1205
chr3	23783521	23784953	TE_homo_52062
chr3	23849116	23861237	repeat_region_1206
chr3	23910961	23922684	repeat_region_1208
chr3	23924463	23936144	repeat_region_1209
chr3	23966124	23977965	repeat_region_1210
chr3	24104170	24116369	repeat_region_1211
chr3	24145100	24157229	repeat_region_1212
chr3	24210150	24222238	repeat_region_1213
chr3	24256355	24268554	repeat_region_1214
chr3	24297264	24309385	repeat_region_1215
chr3	24362289	24374377	repeat_region_1216
chr3	24435175	24445890	repeat_region_1218
chr3	24468847	24480805	repeat_region_1219
chr3	24617408	24629356	repeat_region_1220
chr3	24634471	24634759	TE_homo_52192
[truncated: 2,500 more rows]

## Sheet: Figure 5a
Percentage of the genome assembly occupied by the Gypsy TE families in different Phaseolus genome assemblies compared with the soybean and pea genomes
[truncated: 101 more rows]

[truncated: 7 more sheets: Figure 5b, Supplementary Figure 14a, Supplementary Figure 14b, Supplementary Figure 14c, Supplementary Figure 15, Supplementary Figure 16, Supplementary Figure 17]
